# Supplementary material for: Human CYP2B6 produces oxylipins from polyunsaturated fatty acids and reduces diet-induced obesity
Source: PLoS One. 2022 Dec 15;17(12):e0277053. doi: 10.1371/journal.pone.0277053 (PMC9754190; doi:10.1371/journal.pone.0277053)
Supplement: S7 File — (XLSX) [file pone.0277053.s007.xlsx]

## Sheet: Females_DE_genes
ID	logFC	logCPM	LR	PValue	FDR	Gene ID	Full Gene Name	Panther Family/Subfamily	Panther Protein Class
Derl3	4.16465	2.0068	46.3688	9.79649e-12	1.39767e-07	MOUSE|MGI=MGI=1917627|UniProtKB=Q9D8K3	Derlin-3;Derl3;ortholog	DERLIN-3 (PTHR11009:SF4)	primary active transporter(PC00068)	Mus musculus
Clec2h	3.49912	1.8506	20.164	7.10777e-06	0.00405626	MOUSE|MGI=MGI=2136934|UniProtKB=Q8C1T8	C-type lectin domain family 2 member H;Clec2h;ortholog	C-TYPE LECTIN DOMAIN FAMILY 2 MEMBER H (PTHR45710:SF12)		Mus musculus
B930025P03Rik	2.55826	0.842744	14.9692	0.000109278	0.0278406
Ccno	2.44365	-0.0585566	15.2097	9.62084e-05	0.0263963	MOUSE|MGI=MGI=2145534|UniProtKB=P0C242	Cyclin-O;Ccno;ortholog	CYCLIN-O (PTHR10177:SF401)	kinase activator(PC00138)	Mus musculus
Gm32912	2.44282	0.0853586	13.1298	0.000290641	0.0471202
Bhlhe41	2.31308	1.71893	24.5227	7.34409e-07	0.00087838	MOUSE|MGI=MGI=1930704|UniProtKB=Q99PV5	Class E basic helix-loop-helix protein 41;Bhlhe41;ortholog	CLASS E BASIC HELIX-LOOP-HELIX PROTEIN 41 (PTHR10985:SF76)	basic helix-loop-helix transcription factor(PC00055)	Mus musculus
Gbp11	2.17257	4.14441	23.6855	1.13433e-06	0.0010789	MOUSE|MGI=MGI=3646307|UniProtKB=A9YVJ5	Guanylate binding protein 11;Gbp11;ortholog	GUANYLATE-BINDING PROTEIN 6 (PTHR10751:SF62)	heterotrimeric G-protein(PC00117)	Mus musculus
Hspb1	1.79676	3.19144	24.3147	8.18128e-07	0.000897864	MOUSE|MGI=MGI=96240|UniProtKB=P14602	Heat shock protein beta-1;Hspb1;ortholog	HEAT SHOCK PROTEIN BETA-1 (PTHR45640:SF7)		Mus musculus
Hsp25-ps1	1.58168	2.94896	15.0611	0.000104089	0.02731
Tbc1d30	1.54803	2.82855	18.3779	1.81148e-05	0.00807636	MOUSE|MGI=MGI=1921944|UniProtKB=Q69ZT9	TBC1 domain family member 30;Tbc1d30;ortholog	TBC1 DOMAIN FAMILY MEMBER 30 (PTHR22957:SF289)	GTPase-activating protein(PC00257)	Mus musculus
Dbp	1.52475	6.72797	15.6084	7.79063e-05	0.023156	MOUSE|MGI=MGI=94866|UniProtKB=Q60925	D site-binding protein;Dbp;ortholog	D SITE-BINDING PROTEIN (PTHR11988:SF7)	basic leucine zipper transcription factor(PC00056)	Mus musculus
Irs2	1.47008	4.46277	18.7557	1.48578e-05	0.00706589	MOUSE|MGI=MGI=109334|UniProtKB=P81122	Insulin receptor substrate 2;Irs2;ortholog	INSULIN RECEPTOR SUBSTRATE 2 (PTHR10614:SF7)		Mus musculus
Creld2	1.39363	5.50007	13.4067	0.000250729	0.0424305	MOUSE|MGI=MGI=1923987|UniProtKB=Q9CYA0	Cysteine-rich with EGF-like domain protein 2;Creld2;ortholog	CYSTEINE-RICH WITH EGF-LIKE DOMAIN PROTEIN 2 (PTHR24034:SF110)	extracellular matrix structural protein(PC00103)	Mus musculus
Frs3	1.34966	1.01458	15.0396	0.000105281	0.02731	MOUSE|MGI=MGI=2135965|UniProtKB=Q91WJ0	Fibroblast growth factor receptor substrate 3;Frs3;ortholog	FIBROBLAST GROWTH FACTOR RECEPTOR SUBSTRATE 3 (PTHR21258:SF39)		Mus musculus
Usp2	1.3463	3.52223	17.2727	3.23813e-05	0.0124861	MOUSE|MGI=MGI=1858178|UniProtKB=O88623	Ubiquitin carboxyl-terminal hydrolase 2;Usp2;ortholog	UBIQUITIN CARBOXYL-TERMINAL HYDROLASE 2 (PTHR21646:SF17)	cysteine protease(PC00081)	Mus musculus
Sdf2l1	1.31299	4.78881	14.9249	0.000111875	0.028002	MOUSE|MGI=MGI=2149842|UniProtKB=Q9ESP1	Stromal cell-derived factor 2-like protein 1;Sdf2l1;ortholog	PROTEIN O-MANNOSYL-TRANSFERASE 1-RELATED (PTHR10050:SF51)		Mus musculus
Syvn1	1.30558	6.45975	18.6182	1.59689e-05	0.0073493	MOUSE|MGI=MGI=1921376|UniProtKB=Q9DBY1	E3 ubiquitin-protein ligase synoviolin;Syvn1;ortholog	E3 UBIQUITIN-PROTEIN LIGASE SYNOVIOLIN (PTHR22763:SF169)		Mus musculus
Junb	1.11653	4.73554	15.9649	6.45269e-05	0.0200132	MOUSE|MGI=MGI=96647|UniProtKB=P09450	Transcription factor jun-B;Junb;ortholog	TRANSCRIPTION FACTOR JUN-B (PTHR11462:SF37)	basic leucine zipper transcription factor(PC00056)	Mus musculus
Gm35570	1.10893	3.96965	16.0139	6.28797e-05	0.0199357
LOC108169013	1.10481	6.01268	17.8187	2.4299e-05	0.0101255
Cad	1.08752	3.39024	15.3568	8.90022e-05	0.0253959	MOUSE|MGI=MGI=1916969|UniProtKB=B2RQC6	CAD protein;Cad;ortholog	CAD PROTEIN (PTHR11405:SF5)	ligase(PC00142)	Mus musculus
Camk2b	1.0472	3.06986	16.2277	5.61662e-05	0.0195445	MOUSE|MGI=MGI=88257|UniProtKB=P28652	Calcium/calmodulin-dependent protein kinase type II subunit beta;Camk2b;ortholog	CALCIUM/CALMODULIN-DEPENDENT PROTEIN KINASE TYPE II SUBUNIT BETA (PTHR24347:SF403)	non-receptor serine/threonine protein kinase(PC00167)	Mus musculus
Fzd8	0.958095	4.82292	28.6147	8.83103e-08	0.000209987	MOUSE|MGI=MGI=108460|UniProtKB=Q61091	Frizzled-8;Fzd8;ortholog	FRIZZLED-8 (PTHR11309:SF90)	transmembrane signal receptor(PC00197)	Mus musculus
Lrg1	0.926834	7.76071	16.1365	5.89378e-05	0.019555	MOUSE|MGI=MGI=1924155|UniProtKB=Q91XL1	Leucine-rich HEV glycoprotein;Lrg1;ortholog	LEUCINE-RICH HEV GLYCOPROTEIN (PTHR24366:SF130)	immunoglobulin superfamily cell adhesion molecule(PC00125)	Mus musculus
Rapgef4	0.855954	7.05684	32.4018	1.2537e-08	4.47163e-05	MOUSE|MGI=MGI=1917723|UniProtKB=Q9EQZ6	Rap guanine nucleotide exchange factor 4;Rapgef4;ortholog	RAP GUANINE NUCLEOTIDE EXCHANGE FACTOR 4 (PTHR23113:SF175)	guanyl-nucleotide exchange factor(PC00113)	Mus musculus
Map2k6	0.855368	3.06628	14.5024	0.000139984	0.0304885	MOUSE|MGI=MGI=1346870|UniProtKB=P70236	Dual specificity mitogen-activated protein kinase kinase 6;Map2k6;ortholog	DUAL SPECIFICITY MITOGEN-ACTIVATED PROTEIN KINASE KINASE 6 (PTHR48013:SF12)		Mus musculus
Ppargc1b	0.793553	3.82677	14.1109	0.000172345	0.0344489	MOUSE|MGI=MGI=2444934|UniProtKB=Q8VHJ7	Peroxisome proliferator-activated receptor gamma coactivator 1-beta;Ppargc1b;ortholog	PEROXISOME PROLIFERATOR-ACTIVATED RECEPTOR GAMMA COACTIVATOR 1-BETA (PTHR15528:SF12)	transcription cofactor(PC00217)	Mus musculus
Fgl1	0.772342	8.3624	13.6714	0.00021775	0.0388329	MOUSE|MGI=MGI=102795|UniProtKB=Q71KU9	Fibrinogen-like protein 1;Fgl1;ortholog	FIBRINOGEN-LIKE PROTEIN 1 (PTHR19143:SF263)	intercellular signal molecule(PC00207)	Mus musculus
Marveld1	0.771933	4.77899	21.748	3.10912e-06	0.00221789	MOUSE|MGI=MGI=2147570|UniProtKB=Q7TQJ1	MARVEL domain-containing protein 1;Marveld1;ortholog	MARVEL DOMAIN-CONTAINING PROTEIN 1 (PTHR22776:SF28)	membrane traffic protein(PC00150)	Mus musculus
Ero1lb	0.769392	5.97282	20.2732	6.71332e-06	0.00399079	MOUSE|MGI=MGI=1914725|UniProtKB=Q8R2E9	ERO1-like protein beta;Ero1b;ortholog	ERO1-LIKE PROTEIN BETA (PTHR12613:SF2)	oxidoreductase(PC00176)	Mus musculus
Por	0.7671	8.28343	21.3053	3.91657e-06	0.00266084	MOUSE|MGI=MGI=97744|UniProtKB=P37040	NADPH--cytochrome P450 reductase;Por;ortholog	NADPH--CYTOCHROME P450 REDUCTASE (PTHR19384:SF17)	oxidoreductase(PC00176)	Mus musculus
Egfr	0.766229	7.488	19.8793	8.24886e-06	0.0045264	MOUSE|MGI=MGI=95294|UniProtKB=Q01279	Epidermal growth factor receptor;Egfr;ortholog	EPIDERMAL GROWTH FACTOR RECEPTOR (PTHR24416:SF91)		Mus musculus
Pim1	0.76516	3.98506	14.4967	0.000140402	0.0304885	MOUSE|MGI=MGI=97584|UniProtKB=P06803	Serine/threonine-protein kinase pim-1;Pim1;ortholog	SERINE/THREONINE-PROTEIN KINASE PIM-1 (PTHR22984:SF25)	non-receptor serine/threonine protein kinase(PC00167)	Mus musculus
Pdia5	0.762793	5.41228	23.0759	1.55733e-06	0.00130696	MOUSE|MGI=MGI=1919849|UniProtKB=Q921X9	Protein disulfide-isomerase A5;Pdia5;ortholog	PROTEIN DISULFIDE-ISOMERASE A5 (PTHR45672:SF2)		Mus musculus
Tef	0.715411	7.16702	14.0492	0.000178085	0.0348047	MOUSE|MGI=MGI=98663|UniProtKB=Q9JLC6	Thyrotroph embryonic factor;Tef;ortholog	THYROTROPH EMBRYONIC FACTOR (PTHR11988:SF24)	basic leucine zipper transcription factor(PC00056)	Mus musculus
Plcxd2	0.706499	6.83094	17.0143	3.70986e-05	0.0139286	MOUSE|MGI=MGI=3647874|UniProtKB=B2RXA1	PI-PLC X domain-containing protein 2;Plcxd2;ortholog	PI-PLC X DOMAIN-CONTAINING PROTEIN 2 (PTHR13593:SF32)		Mus musculus
Igfbp2	0.70527	8.1697	22.8929	1.71281e-06	0.00135759	MOUSE|MGI=MGI=96437|UniProtKB=P47877	Insulin-like growth factor-binding protein 2;Igfbp2;ortholog	INSULIN-LIKE GROWTH FACTOR-BINDING PROTEIN 2 (PTHR11551:SF5)	protease inhibitor(PC00191)	Mus musculus
Sphk2	0.705064	6.43463	24.5112	7.38807e-07	0.00087838	MOUSE|MGI=MGI=1861380|UniProtKB=Q9JIA7	Sphingosine kinase 2;Sphk2;ortholog	SPHINGOSINE KINASE 2 (PTHR12358:SF40)		Mus musculus
Npr2	0.697094	5.72826	18.9925	1.31236e-05	0.00645635	MOUSE|MGI=MGI=97372|UniProtKB=Q6VVW5	Atrial natriuretic peptide receptor 2;Npr2;ortholog	ATRIAL NATRIURETIC PEPTIDE RECEPTOR 2 (PTHR11920:SF479)	guanylate cyclase(PC00114)	Mus musculus
Cyp2c44	0.642183	7.98103	13.5428	0.000233189	0.041073
Keg1	0.622927	6.55734	14.4599	0.000143179	0.0304885	MOUSE|MGI=MGI=1928492|UniProtKB=Q9DCY0	Glycine N-acyltransferase-like protein Keg1;Keg1;ortholog	GLYCINE N-ACYLTRANSFERASE-LIKE PROTEIN KEG1 (PTHR15298:SF13)		Mus musculus
Nmrk1	0.5834	4.07653	13.3913	0.000252793	0.0424305	MOUSE|MGI=MGI=2147434|UniProtKB=Q91W63	Nicotinamide riboside kinase 1;Nmrk1;ortholog	NICOTINAMIDE RIBOSIDE KINASE 1 (PTHR10285:SF126)	nucleotide kinase(PC00172)	Mus musculus
Trim14	0.57532	5.68376	15.0714	0.00010352	0.02731	MOUSE|MGI=MGI=1921985|UniProtKB=Q8BVW3	Tripartite motif-containing protein 14;Trim14;ortholog	TRIPARTITE MOTIF-CONTAINING PROTEIN 14 (PTHR24103:SF595)	ubiquitin-protein ligase(PC00234)	Mus musculus
Plekhg3	0.568626	5.28043	13.8479	0.000198219	0.0370748	MOUSE|MGI=MGI=2388284|UniProtKB=Q4VAC9	Pleckstrin homology domain-containing family G member 3;Plekhg3;ortholog	PLECKSTRIN HOMOLOGY DOMAIN-CONTAINING FAMILY G MEMBER 3 (PTHR45924:SF4)		Mus musculus
Map3k5	0.509631	5.13945	13.9042	0.000192366	0.0365932	MOUSE|MGI=MGI=1346876|UniProtKB=O35099	Mitogen-activated protein kinase kinase kinase 5;Map3k5;ortholog	MITOGEN-ACTIVATED PROTEIN KINASE KINASE KINASE 5 (PTHR11584:SF332)		Mus musculus
Acaa1a	0.44065	7.44147	12.9807	0.000314713	0.0498891	MOUSE|MGI=MGI=2148491|UniProtKB=Q921H8	3-ketoacyl-CoA thiolase A, peroxisomal;Acaa1a;ortholog	3-KETOACYL-COA THIOLASE A, PEROXISOMAL (PTHR43853:SF19)	acetyltransferase(PC00038)	Mus musculus
Klf3	-0.4617	5.73437	13.4113	0.000250109	0.0424305	MOUSE|MGI=MGI=1342773|UniProtKB=Q60980	Krueppel-like factor 3;Klf3;ortholog	KRUEPPEL-LIKE FACTOR 3 (PTHR23235:SF48)	C2H2 zinc finger transcription factor(PC00248)	Mus musculus
Pgrmc2	-0.466354	6.40414	13.3204	0.000262531	0.0430521	MOUSE|MGI=MGI=1918054|UniProtKB=Q80UU9	Membrane-associated progesterone receptor component 2;Pgrmc2;ortholog	MEMBRANE-ASSOCIATED PROGESTERONE RECEPTOR COMPONENT 2 (PTHR10281:SF24)	transmembrane signal receptor(PC00197)	Mus musculus
Dlat	-0.472983	6.03544	14.5938	0.000133356	0.0303518	MOUSE|MGI=MGI=2385311|UniProtKB=Q8BMF4	Dihydrolipoyllysine-residue acetyltransferase component of pyruvate dehydrogenase complex, mitochondrial;Dlat;ortholog	DIHYDROLIPOYLLYSINE-RESIDUE ACETYLTRANSFERASE COMPONENT OF PYRUVATE DEHYDROGENASE COMPLEX, MITOCHONDRIAL (PTHR23151:SF9)	acetyltransferase(PC00038)	Mus musculus
Rhou	-0.510303	6.52176	16.1465	5.86255e-05	0.019555	MOUSE|MGI=MGI=1916831|UniProtKB=Q9EQT3	Rho-related GTP-binding protein RhoU;Rhou;ortholog	RHO-RELATED GTP-BINDING PROTEIN RHOU (PTHR24072:SF148)	small GTPase(PC00208)	Mus musculus
Fam13b	-0.512556	5.1301	15.4927	8.28242e-05	0.0241154	MOUSE|MGI=MGI=2447834|UniProtKB=Q8K2H3	Protein FAM13B;Fam13b;ortholog	PROTEIN FAM13B (PTHR15904:SF16)		Mus musculus
TrnH	-0.515642	6.02002	15.7839	7.10059e-05	0.0215541
Camk1d	-0.517394	7.17272	14.5843	0.000134027	0.0303518	MOUSE|MGI=MGI=2442190|UniProtKB=Q8BW96	Calcium/calmodulin-dependent protein kinase type 1D;Camk1d;ortholog	CALCIUM/CALMODULIN-DEPENDENT PROTEIN KINASE TYPE 1D (PTHR24347:SF252)	non-receptor serine/threonine protein kinase(PC00167)	Mus musculus
Sgpl1	-0.546701	6.27547	17.7623	2.50293e-05	0.0101255	MOUSE|MGI=MGI=1261415|UniProtKB=Q8R0X7	Sphingosine-1-phosphate lyase 1;Sgpl1;ortholog	SPHINGOSINE-1-PHOSPHATE LYASE 1 (PTHR42735:SF6)		Mus musculus
Lgalsl	-0.637344	4.62899	14.4775	0.000141842	0.0304885	MOUSE|MGI=MGI=1916114|UniProtKB=Q8VED9	Galectin-related protein;Lgalsl;ortholog	GALECTIN-RELATED PROTEIN (PTHR11346:SF98)	extracellular matrix protein(PC00102)	Mus musculus
Hectd2	-0.692886	7.0032	14.6702	0.000128055	0.0303518	MOUSE|MGI=MGI=2442663|UniProtKB=Q8CDU6	Probable E3 ubiquitin-protein ligase HECTD2;Hectd2;ortholog	E3 UBIQUITIN-PROTEIN LIGASE HECTD2-RELATED (PTHR45622:SF43)		Mus musculus
Tcerg1	-0.698589	3.74787	14.0945	0.00017385	0.0344489	MOUSE|MGI=MGI=1926421|UniProtKB=Q8CGF7	Transcription elongation regulator 1;Tcerg1;ortholog	TRANSCRIPTION ELONGATION REGULATOR 1 (PTHR15377:SF7)	general transcription factor(PC00259)	Mus musculus
Rassf3	-0.731413	6.74751	34.0933	5.2531e-09	2.4982e-05	MOUSE|MGI=MGI=2179722|UniProtKB=Q99P51	Ras association domain-containing protein 3;Rassf3;ortholog	RAS ASSOCIATION DOMAIN-CONTAINING PROTEIN 3 (PTHR22738:SF8)	scaffold/adaptor protein(PC00226)	Mus musculus
Mettl6	-0.742731	3.25926	14.6251	0.000131154	0.0303518	MOUSE|MGI=MGI=1914261|UniProtKB=Q8BVH9	Methyltransferase-like protein 6;Mettl6;ortholog	METHYLTRANSFERASE-LIKE PROTEIN 6 (PTHR22809:SF9)	methyltransferase(PC00155)	Mus musculus
Sh3pxd2a	-0.743382	5.69484	13.7017	0.000214262	0.0386946	MOUSE|MGI=MGI=1298393|UniProtKB=O89032	SH3 and PX domain-containing protein 2A;Sh3pxd2a;ortholog	SH3 AND PX DOMAIN-CONTAINING PROTEIN 2A (PTHR15706:SF22)		Mus musculus
Insig2	-0.744429	7.94055	21.7684	3.0763e-06	0.00221789	MOUSE|MGI=MGI=1920249|UniProtKB=Q91WG1	Insulin-induced gene 2 protein;Insig2;ortholog	INSULIN-INDUCED GENE 2 PROTEIN (PTHR15301:SF10)		Mus musculus
St5	-0.746557	4.94642	17.8172	2.43179e-05	0.0101255	MOUSE|MGI=MGI=108517|UniProtKB=Q924W7	Suppression of tumorigenicity 5 protein;St5;ortholog	SUPPRESSION OF TUMORIGENICITY 5 PROTEIN (PTHR15288:SF5)		Mus musculus
Slc16a1	-0.767036	5.83472	24.9596	5.85444e-07	0.000835253	MOUSE|MGI=MGI=106013|UniProtKB=P53986	Monocarboxylate transporter 1;Slc16a1;ortholog	MONOCARBOXYLATE TRANSPORTER 1 (PTHR11360:SF24)	transporter(PC00227)	Mus musculus
Trim2	-0.769213	5.06031	24.041	9.43072e-07	0.000961057	MOUSE|MGI=MGI=1933163|UniProtKB=Q9ESN6	Tripartite motif-containing protein 2;Trim2;ortholog	TRIPARTITE MOTIF-CONTAINING PROTEIN 2 (PTHR24104:SF24)	ubiquitin-protein ligase(PC00234)	Mus musculus
Slc30a10	-0.769389	5.49648	20.8242	5.03417e-06	0.00326466	MOUSE|MGI=MGI=2685058|UniProtKB=Q3UVU3	Zinc transporter 10;Slc30a10;ortholog	ZINC TRANSPORTER 10 (PTHR45820:SF3)		Mus musculus
Map4k4	-0.777649	3.54514	13.4368	0.000246742	0.0424305	MOUSE|MGI=MGI=1349394|UniProtKB=P97820	Mitogen-activated protein kinase kinase kinase kinase 4;Map4k4;ortholog	MITOGEN-ACTIVATED PROTEIN KINASE KINASE KINASE KINASE 4 (PTHR48015:SF2)		Mus musculus
Gm12715	-0.7919	5.96382	23.5437	1.22109e-06	0.00108883
Actg1	-0.800963	4.70688	14.2157	0.000163008	0.0337048	MOUSE|MGI=MGI=87906|UniProtKB=P63260	Actin, cytoplasmic 2;Actg1;ortholog	ACTIN, CYTOPLASMIC 2 (PTHR11937:SF414)	actin and actin related protein(PC00039)	Mus musculus
Acpp	-0.855816	3.1292	14.6136	0.000131956	0.0303518	MOUSE|MGI=MGI=1928480|UniProtKB=Q8CE08	Prostatic acid phosphatase;Acpp;ortholog	PROSTATIC ACID PHOSPHATASE (PTHR11567:SF32)	phosphatase(PC00181)	Mus musculus
Fras1	-0.856271	3.2006	19.6653	9.22634e-06	0.00470115	MOUSE|MGI=MGI=2385368|UniProtKB=Q80T14	Extracellular matrix protein FRAS1;Fras1;ortholog	EXTRACELLULAR MATRIX PROTEIN FRAS1 (PTHR45739:SF1)		Mus musculus
Chka	-0.863126	5.00852	16.0257	6.2487e-05	0.0199357	MOUSE|MGI=MGI=107760|UniProtKB=O54804	Choline kinase alpha;Chka;ortholog	CHOLINE KINASE ALPHA (PTHR22603:SF36)	kinase(PC00137)	Mus musculus
Gstm3	-0.904471	4.15281	15.2597	9.36948e-05	0.0262107	MOUSE|MGI=MGI=1309466|UniProtKB=P48774	Glutathione S-transferase Mu 5;Gstm5;ortholog	GLUTATHIONE S-TRANSFERASE MU 3 (PTHR11571:SF133)		Mus musculus
Syne1	-0.909994	5.45923	25.1737	5.23907e-07	0.000830509	MOUSE|MGI=MGI=1927152|UniProtKB=Q6ZWR6	Nesprin-1;Syne1;ortholog	CENTROSOMAL PROTEIN OF 68 KDA-RELATED (PTHR14514:SF3)		Mus musculus
Aqp8	-0.915779	7.65381	20.5031	5.95334e-06	0.00369288	MOUSE|MGI=MGI=1195271|UniProtKB=P56404	Aquaporin-8;Aqp8;ortholog	AQUAPORIN-8 (PTHR45665:SF9)		Mus musculus
Acss2	-1.00851	8.30891	13.8302	0.000200095	0.0370748	MOUSE|MGI=MGI=1890410|UniProtKB=Q9QXG4	Acetyl-coenzyme A synthetase, cytoplasmic;Acss2;ortholog	ACETYL-COENZYME A SYNTHETASE, CYTOPLASMIC (PTHR24095:SF126)	ligase(PC00142)	Mus musculus
Clpx	-1.01362	7.11756	16.9615	3.81452e-05	0.0139543	MOUSE|MGI=MGI=1346017|UniProtKB=Q9JHS4	ATP-dependent Clp protease ATP-binding subunit clpX-like, mitochondrial;Clpx;ortholog	ATP-DEPENDENT CLP PROTEASE ATP-BINDING SUBUNIT CLPX-LIKE, MITOCHONDRIAL (PTHR48102:SF7)		Mus musculus
Tubb2a	-1.01994	6.13507	25.8721	3.64808e-07	0.000650589	MOUSE|MGI=MGI=107861|UniProtKB=Q7TMM9	Tubulin beta-2A chain;Tubb2a;ortholog	TUBULIN BETA-2A CHAIN (PTHR11588:SF100)	tubulin(PC00228)	Mus musculus
Gm8399	-1.03452	3.4979	30.8588	2.77497e-08	7.9181e-05
Rnf144a	-1.05252	2.56757	14.3111	0.000154945	0.0325088	MOUSE|MGI=MGI=1344401|UniProtKB=Q925F3	E3 ubiquitin-protein ligase RNF144A;Rnf144a;ortholog	E3 UBIQUITIN-PROTEIN LIGASE RNF144A (PTHR11685:SF99)	ubiquitin-protein ligase(PC00234)	Mus musculus
Tc2n	-1.18504	2.31334	14.0228	0.000180609	0.034821	MOUSE|MGI=MGI=1921663|UniProtKB=Q91XT6	Tandem C2 domains nuclear protein;Tc2n;ortholog	TANDEM C2 DOMAINS NUCLEAR PROTEIN (PTHR46887:SF1)		Mus musculus
Angptl8	-1.23894	5.71818	13.7413	0.000209787	0.0383722	MOUSE|MGI=MGI=3643534|UniProtKB=Q8R1L8	Angiopoietin-like protein 8;Angptl8;ortholog	ANGIOPOIETIN-LIKE PROTEIN 8 (PTHR21463:SF0)		Mus musculus
Fam160a1	-1.2396	2.53043	17.7232	2.55497e-05	0.0101255	MOUSE|MGI=MGI=2444746|UniProtKB=Q505K2	Protein FAM160A1;Fam160a1;ortholog	PROTEIN FAM160A1 (PTHR21705:SF6)		Mus musculus
Sgk1	-1.41282	4.28784	40.3751	2.09594e-10	1.49514e-06	MOUSE|MGI=MGI=1340062|UniProtKB=Q9WVC6	Serine/threonine-protein kinase Sgk1;Sgk1;ortholog	SERINE/THREONINE-PROTEIN KINASE SGK1 (PTHR24356:SF300)	non-receptor serine/threonine protein kinase(PC00167)	Mus musculus
Kbtbd8	-1.5314	1.44464	19.6702	9.2025e-06	0.00470115	MOUSE|MGI=MGI=2661430|UniProtKB=Q3UQV5	Kelch repeat and BTB domain-containing protein 8;Kbtbd8;ortholog	KELCH REPEAT AND BTB DOMAIN-CONTAINING PROTEIN 8 (PTHR24412:SF433)	scaffold/adaptor protein(PC00226)	Mus musculus
Nrarp	-1.55157	1.18223	13.034	0.000305889	0.049035	MOUSE|MGI=MGI=1914372|UniProtKB=Q91ZA8	Notch-regulated ankyrin repeat-containing protein;Nrarp;ortholog	NOTCH-REGULATED ANKYRIN REPEAT-CONTAINING PROTEIN (PTHR24203:SF38)		Mus musculus
Inhbb	-1.76637	1.6557	16.4883	4.89512e-05	0.0174597	MOUSE|MGI=MGI=96571|UniProtKB=Q04999	Inhibin beta B chain;Inhbb;ortholog	INHIBIN BETA B CHAIN (PTHR11848:SF29)	growth factor(PC00112)	Mus musculus
Chrna4	-2.29775	3.18036	14.1849	0.000165699	0.0337718	MOUSE|MGI=MGI=87888|UniProtKB=O70174	Neuronal acetylcholine receptor subunit alpha-4;Chrna4;ortholog	NEURONAL ACETYLCHOLINE RECEPTOR SUBUNIT ALPHA-4 (PTHR18945:SF401)	ligand-gated ion channel(PC00141)	Mus musculus
Loxl4	-2.32957	1.74089	27.4317	1.62746e-07	0.000331699	MOUSE|MGI=MGI=1914823|UniProtKB=Q924C6	Lysyl oxidase homolog 4;Loxl4;ortholog	LYSYL OXIDASE HOMOLOG 4 (PTHR45817:SF5)		Mus musculus
Gm19572	-2.44491	1.77352	14.7182	0.000124837	0.0303518
Mycn	-3.24284	0.419309	13.3315	0.000260978	0.0430521	MOUSE|MGI=MGI=97357|UniProtKB=P03966	N-myc proto-oncogene protein;Mycn;ortholog	N-MYC PROTO-ONCOGENE PROTEIN (PTHR45851:SF2)	basic helix-loop-helix transcription factor(PC00055)	Mus musculus
Enrichr

## Sheet: Males_DE_genes
ID	logFC	logCPM	LR	PValue	FDR	Gene ID	Full Gene Name	Panther Family/Subfamily	Panther Protein Class
Stxbp5l	6.30086	0.134392	24.2485	8.46723e-07	0.00120802	MOUSE|MGI=MGI=2443815|UniProtKB=Q5DQR4	Syntaxin-binding protein 5-like;Stxbp5l;ortholog	SYNTAXIN-BINDING PROTEIN 5-LIKE (PTHR10241:SF19)	membrane trafficking regulatory protein(PC00151)	Mus musculus
Cyp2b10	6.19112	-0.282015	19.0908	1.24642e-05	0.0100189	MOUSE|MGI=MGI=88598|UniProtKB=P12791	Cytochrome P450 2B10;Cyp2b10;ortholog	CYTOCHROME P450 2B10 (PTHR24300:SF321)		Mus musculus
Dusp14	5.6457	0.0624664	19.0641	1.26403e-05	0.0100189	MOUSE|MGI=MGI=1927168|UniProtKB=Q9JLY7	Dual specificity protein phosphatase 14;Dusp14;ortholog	DUAL SPECIFICITY PROTEIN PHOSPHATASE 14 (PTHR45961:SF5)		Mus musculus
Adamtsl1	2.45914	0.448167	17.0705	3.60174e-05	0.0205544	MOUSE|MGI=MGI=1924989|UniProtKB=Q8BLI0	ADAMTS-like protein 1;Adamtsl1;ortholog	ADAMTS-LIKE PROTEIN 1 (PTHR13723:SF157)	metalloprotease(PC00153)	Mus musculus
Ciart	1.78947	1.92323	15.9083	6.64868e-05	0.0305989	MOUSE|MGI=MGI=2684975|UniProtKB=Q3TQ03	Circadian-associated transcriptional repressor;Ciart;ortholog	CIRCADIAN-ASSOCIATED TRANSCRIPTIONAL REPRESSOR (PTHR35441:SF1)		Mus musculus
Noct	1.41323	4.28679	17.3585	3.09505e-05	0.0183988	MOUSE|MGI=MGI=109382|UniProtKB=O35710	Nocturnin;Noct;ortholog	NOCTURNIN (PTHR12121:SF45)	mRNA polyadenylation factor(PC00146)	Mus musculus
Usp2	1.21857	3.52223	15.457	8.44053e-05	0.0341247	MOUSE|MGI=MGI=1858178|UniProtKB=O88623	Ubiquitin carboxyl-terminal hydrolase 2;Usp2;ortholog	UBIQUITIN CARBOXYL-TERMINAL HYDROLASE 2 (PTHR21646:SF17)	cysteine protease(PC00081)	Mus musculus
Lpin1	1.21819	7.01448	15.5349	8.09963e-05	0.0341247	MOUSE|MGI=MGI=1891340|UniProtKB=Q91ZP3	Phosphatidate phosphatase LPIN1;Lpin1;ortholog	PHOSPHATIDATE PHOSPHATASE LPIN1 (PTHR12181:SF10)		Mus musculus
Mfsd2a	1.18558	6.562	38.8222	4.64218e-10	3.3115e-06	MOUSE|MGI=MGI=1923824|UniProtKB=Q9DA75	Sodium-dependent lysophosphatidylcholine symporter 1;Mfsd2a;ortholog	SODIUM-DEPENDENT LYSOPHOSPHATIDYLCHOLINE SYMPORTER 1 (PTHR11328:SF29)		Mus musculus
Per1	1.06634	4.05906	15.1523	9.91771e-05	0.0341247	MOUSE|MGI=MGI=1098283|UniProtKB=O35973	Period circadian protein homolog 1;Per1;ortholog	PERIOD CIRCADIAN PROTEIN HOMOLOG 1 (PTHR11269:SF8)	transcription cofactor(PC00217)	Mus musculus
Rasgef1b	1.0289	3.6135	24.7368	6.57171e-07	0.00117198	MOUSE|MGI=MGI=2443755|UniProtKB=Q8JZL7	Ras-GEF domain-containing family member 1B;Rasgef1b;ortholog	RAS-GEF DOMAIN-CONTAINING FAMILY MEMBER 1B (PTHR23113:SF197)	guanyl-nucleotide exchange factor(PC00113)	Mus musculus
Slc20a1	0.920545	5.1785	20.4643	6.07542e-06	0.00619128	MOUSE|MGI=MGI=108392|UniProtKB=Q61609	Sodium-dependent phosphate transporter 1;Slc20a1;ortholog	SODIUM-DEPENDENT PHOSPHATE TRANSPORTER 1 (PTHR11101:SF46)	transporter(PC00227)	Mus musculus
Wipf3	0.884444	3.50356	22.795	1.80237e-06	0.00233767	MOUSE|MGI=MGI=3044681|UniProtKB=P0C7L0	WAS/WASL-interacting protein family member 3;Wipf3;ortholog	WAS/WASL-INTERACTING PROTEIN FAMILY MEMBER 3 (PTHR23202:SF31)	actin or actin-binding cytoskeletal protein(PC00041)	Mus musculus
Apoa4	0.810578	8.72569	14.781	0.000120749	0.0382827	MOUSE|MGI=MGI=88051|UniProtKB=P06728	Apolipoprotein A-IV;Apoa4;ortholog	APOLIPOPROTEIN A-IV (PTHR18976:SF1)		Mus musculus
Fnip2	0.802389	5.49384	24.4555	7.60474e-07	0.00120552	MOUSE|MGI=MGI=2683054|UniProtKB=Q80TD3	Folliculin-interacting protein 2;Fnip2;ortholog	FOLLICULIN-INTERACTING PROTEIN 2 (PTHR21634:SF11)		Mus musculus
Me1	0.760443	6.93238	26.7068	2.36781e-07	0.000563026	MOUSE|MGI=MGI=97043|UniProtKB=P06801	NADP-dependent malic enzyme;Me1;ortholog	NADP-DEPENDENT MALIC ENZYME (PTHR23406:SF17)	oxidoreductase(PC00176)	Mus musculus
Rnf152	0.695472	5.37309	15.3617	8.87697e-05	0.0341247	MOUSE|MGI=MGI=2443787|UniProtKB=Q8BG47	E3 ubiquitin-protein ligase RNF152;Rnf152;ortholog	E3 UBIQUITIN-PROTEIN LIGASE RNF152 (PTHR25464:SF1)		Mus musculus
St3gal5	0.692064	7.03791	17.4289	2.98263e-05	0.0183988	MOUSE|MGI=MGI=1339963|UniProtKB=O88829	Lactosylceramide alpha-2,3-sialyltransferase;St3gal5;ortholog	LACTOSYLCERAMIDE ALPHA-2,3-SIALYLTRANSFERASE (PTHR13713:SF60)		Mus musculus
Lrrc28	0.688553	4.49789	15.1724	9.81297e-05	0.0341247	MOUSE|MGI=MGI=1915689|UniProtKB=Q3TX51	Leucine-rich repeat-containing protein 28;Lrrc28;ortholog	LEUCINE-RICH REPEAT-CONTAINING PROTEIN 28 (PTHR16083:SF32)		Mus musculus
Rhobtb1	0.686507	5.89046	22.0395	2.67097e-06	0.00317556	MOUSE|MGI=MGI=1916538|UniProtKB=Q9DAK3	Rho-related BTB domain-containing protein 1;Rhobtb1;ortholog	RHO-RELATED BTB DOMAIN-CONTAINING PROTEIN 1 (PTHR24072:SF120)	small GTPase(PC00208)	Mus musculus
Ttc23	0.611311	5.4127	14.5693	0.000135096	0.0401545	MOUSE|MGI=MGI=1914259|UniProtKB=Q8CHY7	Tetratricopeptide repeat protein 23;Ttc23;ortholog	TETRATRICOPEPTIDE REPEAT PROTEIN 23 (PTHR14485:SF3)		Mus musculus
Bhlhe40	0.611209	6.81779	14.7291	0.000124118	0.0384955	MOUSE|MGI=MGI=1097714|UniProtKB=O35185	Class E basic helix-loop-helix protein 40;Bhlhe40;ortholog	CLASS E BASIC HELIX-LOOP-HELIX PROTEIN 40 (PTHR10985:SF3)	basic helix-loop-helix transcription factor(PC00055)	Mus musculus
Dusp3	0.467275	5.44891	15.1281	0.000100458	0.0341247	MOUSE|MGI=MGI=1919599|UniProtKB=Q9D7X3	Dual specificity protein phosphatase 3;Dusp3;ortholog	DUAL SPECIFICITY PROTEIN PHOSPHATASE 3 (PTHR45682:SF1)		Mus musculus
Nags	-0.449321	5.98901	15.5422	8.06847e-05	0.0341247	MOUSE|MGI=MGI=2387600|UniProtKB=Q8R4H7	N-acetylglutamate synthase, mitochondrial;Nags;ortholog	N-ACETYLGLUTAMATE SYNTHASE, MITOCHONDRIAL (PTHR23342:SF0)		Mus musculus
Zfp609	-0.521311	4.70412	15.2095	9.62166e-05	0.0341247	MOUSE|MGI=MGI=2674092|UniProtKB=Q8BZ47	Zinc finger protein 609;Znf609;ortholog	ZINC FINGER PROTEIN 609 (PTHR21564:SF2)		Mus musculus
Dlc1	-0.533592	5.72483	18.6169	1.598e-05	0.0119993	MOUSE|MGI=MGI=1354949|UniProtKB=Q9R0Z9	Rho GTPase-activating protein 7;Dlc1;ortholog	RHO GTPASE-ACTIVATING PROTEIN 7 (PTHR12659:SF2)	GTPase-activating protein(PC00257)	Mus musculus
Setd1b	-0.589221	5.04873	16.2145	5.65603e-05	0.0285761	MOUSE|MGI=MGI=2652820|UniProtKB=Q8CFT2	Histone-lysine N-methyltransferase SETD1B;Setd1b;ortholog	HISTONE-LYSINE N-METHYLTRANSFERASE SETD1B (PTHR45814:SF1)	histone modifying enzyme(PC00261)	Mus musculus
Baz2b	-0.609716	3.88748	14.7856	0.000120451	0.0382827	MOUSE|MGI=MGI=2442782|UniProtKB=A2AUY4	Bromodomain adjacent to zinc finger domain, 2B;Baz2b;ortholog	BROMODOMAIN ADJACENT TO ZINC FINGER DOMAIN PROTEIN 2B (PTHR45915:SF1)	chromatin/chromatin-binding, or -regulatory protein(PC00077)	Mus musculus
Gm32643	-0.610044	6.00247	15.4398	8.51761e-05	0.0341247
Ncald	-0.631331	4.79074	17.6696	2.62786e-05	0.0170417	MOUSE|MGI=MGI=1196326|UniProtKB=Q91X97	Neurocalcin-delta;Ncald;ortholog	NEUROCALCIN-DELTA (PTHR23055:SF87)		Mus musculus
Whsc1l1	-0.676578	5.832	28.4394	9.668e-08	0.000379301	MOUSE|MGI=MGI=2142581|UniProtKB=Q6P2L6	Histone-lysine N-methyltransferase NSD3;Nsd3;ortholog	HISTONE-LYSINE N-METHYLTRANSFERASE NSD3 (PTHR22884:SF473)		Mus musculus
Phf8	-0.715774	3.72198	16.8091	4.13354e-05	0.022682	MOUSE|MGI=MGI=2444341|UniProtKB=Q80TJ7	Histone lysine demethylase PHF8;Phf8;ortholog	HISTONE LYSINE DEMETHYLASE PHF8 (PTHR23123:SF11)		Mus musculus
Lifr	-0.791122	7.87052	21.2059	4.12491e-06	0.00452693	MOUSE|MGI=MGI=96788|UniProtKB=P42703	Leukemia inhibitory factor receptor;Lifr;ortholog	LEUKEMIA INHIBITORY FACTOR RECEPTOR (PTHR23036:SF105)	cytokine(PC00083)	Mus musculus
Dusp6	-0.87482	5.76665	25.7441	3.89821e-07	0.00079451	MOUSE|MGI=MGI=1914853|UniProtKB=Q9DBB1	Dual specificity protein phosphatase 6;Dusp6;ortholog	DUAL SPECIFICITY PROTEIN PHOSPHATASE 6 (PTHR10159:SF45)		Mus musculus
Avpr1a	-0.875446	4.70287	15.2678	9.32943e-05	0.0341247	MOUSE|MGI=MGI=1859216|UniProtKB=Q62463	Vasopressin V1a receptor;Avpr1a;ortholog	VASOPRESSIN V1A RECEPTOR (PTHR24241:SF17)	G-protein coupled receptor(PC00021)	Mus musculus
Slc39a4	-0.923534	5.14559	28.2549	1.06343e-07	0.000379301	MOUSE|MGI=MGI=1919277|UniProtKB=Q78IQ7	Zinc transporter ZIP4;Slc39a4;ortholog	ZINC TRANSPORTER ZIP4 (PTHR12191:SF21)	transporter(PC00227)	Mus musculus
Pim1	-0.980621	3.98506	27.1256	1.90654e-07	0.000544011	MOUSE|MGI=MGI=97584|UniProtKB=P06803	Serine/threonine-protein kinase pim-1;Pim1;ortholog	SERINE/THREONINE-PROTEIN KINASE PIM-1 (PTHR22984:SF25)	non-receptor serine/threonine protein kinase(PC00167)	Mus musculus
Pms1	-0.989483	2.62234	14.6189	0.000131586	0.0399433	MOUSE|MGI=MGI=1202302|UniProtKB=Q8K119	PMS1 homolog 1, mismatch repair system component;Pms1;ortholog	DNA MISMATCH REPAIR PROTEIN MLH3-RELATED (PTHR10073:SF47)	DNA binding protein(PC00009)	Mus musculus
Tbx3	-1.0261	4.89785	14.401	0.000147727	0.0430126	MOUSE|MGI=MGI=98495|UniProtKB=P70324	T-box transcription factor TBX3;Tbx3;ortholog	T-BOX TRANSCRIPTION FACTOR TBX3 (PTHR11267:SF91)	Rel homology transcription factor(PC00252)	Mus musculus
E2f8	-1.04289	3.99665	15.3323	9.01611e-05	0.0341247	MOUSE|MGI=MGI=1922038|UniProtKB=Q58FA4	Transcription factor E2F8;E2f8;ortholog	TRANSCRIPTION FACTOR E2F8 (PTHR12081:SF40)	general transcription factor(PC00259)	Mus musculus
Cyp7a1	-1.04807	7.52527	17.7191	2.56039e-05	0.0170417	MOUSE|MGI=MGI=106091|UniProtKB=Q64505	Cholesterol 7-alpha-monooxygenase;Cyp7a1;ortholog	CHOLESTEROL 7-ALPHA-MONOOXYGENASE (PTHR24304:SF1)	oxygenase(PC00177)	Mus musculus
Nr0b2	-1.10056	5.44983	18.1552	2.0361e-05	0.0145245	MOUSE|MGI=MGI=1346344|UniProtKB=Q62227	Nuclear receptor subfamily 0 group B member 2;Nr0b2;ortholog	NUCLEAR RECEPTOR SUBFAMILY 0 GROUP B MEMBER 2 (PTHR24081:SF0)		Mus musculus
Arhgap4	-1.15739	2.47493	14.7865	0.000120397	0.0382827	MOUSE|MGI=MGI=2159577|UniProtKB=B1AUY3	Rho GTPase-activating protein 4;Arhgap4;ortholog	RHO GTPASE-ACTIVATING PROTEIN 4 (PTHR14166:SF16)	GTPase-activating protein(PC00257)	Mus musculus
Epb41l1	-1.33083	1.62954	16.1641	5.80856e-05	0.0285761	MOUSE|MGI=MGI=103010|UniProtKB=Q9Z2H5	Band 4.1-like protein 1;Epb41l1;ortholog	BAND 4.1-LIKE PROTEIN 1 (PTHR23280:SF24)		Mus musculus
Egfr	-1.34252	7.488	62.6592	2.45754e-15	3.50617e-11	MOUSE|MGI=MGI=95294|UniProtKB=Q01279	Epidermal growth factor receptor;Egfr;ortholog	EPIDERMAL GROWTH FACTOR RECEPTOR (PTHR24416:SF91)		Mus musculus
LOC108167848	-1.68787	1.27089	16.586	4.64928e-05	0.0245671
Igkc	-1.92515	3.41653	20.1155	7.29047e-06	0.00693421	MOUSE|MGI=MGI=96495|UniProtKB=P01837	Immunoglobulin kappa constant;Igkc;ortholog	IMMUNOGLOBULIN KAPPA CONSTANT (PTHR23266:SF79)	immunoglobulin(PC00123)	Mus musculus
Gm38498	-2.37094	0.334217	16.0714	6.09974e-05	0.0290083
Tnk2os	-2.53781	0.18865	19.24	1.15274e-05	0.0100189
Enrichr

## Sheet: GO_Females
Category	ID	Term	Count	PValue	Genes
BP	GO:0016310	phosphorylation	10	0.000942768	EGFR, MAP4K4, CHKA, SGK1, MAP3K5, SPHK2, CAMK2B, NMRK1, MAP2K6, CAMK1D
BP	GO:0006468	protein phosphorylation	9	0.00261388	EGFR, MAP4K4, SGK1, MAP3K5, PIM1, NPR2, CAMK2B, MAP2K6, CAMK1D
BP	GO:0006629	lipid metabolic process	7	0.0119389	SGPL1, CHKA, SLC16A1, ANGPTL8, INSIG2, ACAA1A, PLCXD2
BP	GO:0048511	rhythmic process	4	0.0161596	USP2, DBP, TEF, BHLHE41
BP	GO:0035556	intracellular signal transduction	6	0.0252417	EGFR, MAP4K4, SGK1, HSPB1, NPR2, RAPGEF4
BP	GO:0009612	response to mechanical stimulus	3	0.0281686	INHBB, IGFBP2, JUNB
BP	GO:0043066	negative regulation of apoptotic process	7	0.0299347	EGFR, MAP4K4, SGK1, SPHK2, PIM1, POR, CAMK1D
BP	GO:0035690	cellular response to drug	3	0.0387761	EGFR, GSTM3, CAD
BP	GO:0034976	response to endoplasmic reticulum stress	3	0.0397193	MAP3K5, SDF2L1, PDIA5
BP	GO:0046777	protein autophosphorylation	4	0.0405165	EGFR, PIM1, CAMK2B, CAD
BP	GO:0010941	regulation of cell death	2	0.040722	MAP3K5, JUNB
BP	GO:0001934	positive regulation of protein phosphorylation	4	0.0410689	EGFR, FZD8, MAP3K5, MAP2K6
BP	GO:0008152	metabolic process	6	0.0431701	GSTM3, CAD, DLAT, ACSS2, ACAA1A, CAMK1D
BP	GO:0007565	female pregnancy	3	0.044564	SPHK2, CAD, IGFBP2
BP	GO:0060021	palate development	3	0.0485893	FRAS1, SGPL1, INSIG2
BP	GO:0032869	cellular response to insulin stimulus	3	0.0516919	INHBB, IRS2, SGK1
BP	GO:0042493	response to drug	5	0.0523249	IGFBP2, CCNO, JUNB, POR, MAP2K6
BP	GO:0050773	regulation of dendrite development	2	0.060465	RAPGEF4, CAMK1D
BP	GO:0008283	cell proliferation	4	0.0634359	EGFR, IRS2, SPHK2, PIM1
BP	GO:0007623	circadian rhythm	3	0.0740465	EGFR, DBP, BHLHE41
BP	GO:0045780	positive regulation of bone resorption	2	0.0798069	EGFR, PPARGC1B
BP	GO:0006807	nitrogen compound metabolic process	2	0.0874332	SGPL1, CAD
BP	GO:0001895	retina homeostasis	2	0.0987559	ACTG1, HSPB1
BP	GO:0050821	protein stabilization	3	0.0988866	SYVN1, USP2, PIM1

## Sheet: GO_Males
Category	ID	Term	Count	Pvalue	Genes
BP	GO:0032922	circadian regulation of gene expression	5	9.78077e-06	USP2, CIART, PER1, BHLHE40, NOCT
BP	GO:0048511	rhythmic process	5	0.000179724	USP2, CIART, PER1, BHLHE40, NOCT
BP	GO:0043153	entrainment of circadian clock by photoperiod	3	0.000975706	USP2, PER1, BHLHE40
BP	GO:0000122	negative regulation of transcription from RNA polymerase II promoter	8	0.00098101	TBX3, USP2, E2F8, PER1, BHLHE40, NR0B2, LPIN1, FNIP2
BP	GO:0035335	peptidyl-tyrosine dephosphorylation	3	0.00127699	DUSP3, DUSP14, DUSP6
BP	GO:0007623	circadian rhythm	4	0.00174331	EGFR, PER1, BHLHE40, NOCT
BP	GO:0031100	organ regeneration	3	0.00681414	LIFR, NR0B2, LPIN1
BP	GO:0045892	negative regulation of transcription, DNA-templated	6	0.00862886	TBX3, CIART, WHSC1L1, PER1, BHLHE40, NR0B2
BP	GO:0043433	negative regulation of sequence-specific DNA binding transcription factor activity	3	0.0101945	PIM1, BHLHE40, NR0B2
BP	GO:0006351	transcription, DNA-templated	10	0.0197607	TBX3, SETD1B, CIART, E2F8, WHSC1L1, PER1, BHLHE40, NR0B2, PHF8, LPIN1
BP	GO:0016311	dephosphorylation	3	0.0241986	DUSP3, DUSP14, DUSP6
BP	GO:0000188	inactivation of MAPK activity	2	0.0326857	DUSP3, DUSP6
BP	GO:0006470	protein dephosphorylation	3	0.0373403	DUSP3, DUSP14, DUSP6
BP	GO:0046329	negative regulation of JNK cascade	2	0.0517946	DUSP3, PER1
BP	GO:0009416	response to light stimulus	2	0.053895	PER1, BHLHE40
BP	GO:0045475	locomotor rhythm	2	0.0559908	USP2, CIART
BP	GO:0006355	regulation of transcription, DNA-templated	10	0.0574278	TBX3, SETD1B, LOC108167848, CIART, E2F8, WHSC1L1, PER1, BHLHE40, NR0B2, LPIN1
BP	GO:0045931	positive regulation of mitotic cell cycle	2	0.068471	DUSP3, USP2
BP	GO:0008283	cell proliferation	3	0.0850657	EGFR, E2F8, PIM1
BP	GO:0045907	positive regulation of vasoconstriction	2	0.094962	EGFR, AVPR1A
BP	GO:0019722	calcium-mediated signaling	2	0.0969691	NCALD, AVPR1A

## Sheet: KEGG_Females
KEGG Pathways	Number of altered genes in pathway
mmu01100 Metabolic pathways	11
mmu04010 MAPK signaling pathway	5
mmu05200 Pathways in cancer	5
mmu04141 Protein processing in endoplasmic reticulum	4
mmu04015 Rap1 signaling pathway	3
mmu04072 Phospholipase D signaling pathway	3
mmu04071 Sphingolipid signaling pathway	3
mmu04750 Inflammatory mediator regulation of TRP channels	3
mmu04912 GnRH signaling pathway	3
mmu05225 Hepatocellular carcinoma	3
mmu04668 TNF signaling pathway	3
mmu04921 Oxytocin signaling pathway	3
mmu05418 Fluid shear stress and atherosclerosis	3
mmu04020 Calcium signaling pathway	3
mmu04935 Growth hormone synthesis, secretion and action	3
mmu04934 Cushing syndrome	3
mmu05206 MicroRNAs in cancer	3
mmu05205 Proteoglycans in cancer	3
mmu04068 FoxO signaling pathway	3
mmu04725 Cholinergic synapse	2
mmu04066 HIF-1 signaling pathway	2
mmu05163 Human cytomegalovirus infection	2
mmu04151 PI3K-Akt signaling pathway	2
mmu00600 Sphingolipid metabolism	2
mmu05231 Choline metabolism in cancer	2
mmu01200 Carbon metabolism	2
mmu04932 Non-alcoholic fatty liver disease (NAFLD)	2
mmu04370 VEGF signaling pathway	2
mmu04022 cGMP-PKG signaling pathway	2
mmu05204 Chemical carcinogenesis	2
mmu05224 Breast cancer	2
mmu04012 ErbB signaling pathway	2
mmu05167 Kaposi sarcoma-associated herpesvirus infection	2
mmu05226 Gastric cancer	2
mmu04024 cAMP signaling pathway	2
mmu00010 Glycolysis / Gluconeogenesis	2
mmu04380 Osteoclast differentiation	2
mmu05165 Human papillomavirus infection	2
mmu05214 Glioma	2
mmu05202 Transcriptional misregulation in cancer	2
mmu04722 Neurotrophin signaling pathway	2
mmu04550 Signaling pathways regulating pluripotency of stem cells	2
mmu04630 JAK-STAT signaling pathway	2
mmu05235 PD-L1 expression and PD-1 checkpoint pathway in cancer	2
mmu04931 Insulin resistance	2
mmu04261 Adrenergic signaling in cardiomyocytes	2
mmu04150 mTOR signaling pathway	2
mmu05014 Amyotrophic lateral sclerosis (ALS)	2
mmu00620 Pyruvate metabolism	2
mmu04916 Melanogenesis	2
mmu05152 Tuberculosis	2
mmu04911 Insulin secretion	2
mmu04310 Wnt signaling pathway	2
mmu01524 Platinum drug resistance	2
mmu04971 Gastric acid secretion	1
mmu04060 Cytokine-cytokine receptor interaction	1
mmu04210 Apoptosis	1
mmu04530 Tight junction	1
mmu00360 Phenylalanine metabolism	1
mmu05218 Melanoma	1
mmu04620 Toll-like receptor signaling pathway	1
mmu04270 Vascular smooth muscle contraction	1
mmu04390 Hippo signaling pathway	1
mmu04512 ECM-receptor interaction	1
mmu01521 EGFR tyrosine kinase inhibitor resistance	1
mmu05223 Non-small cell lung cancer	1
mmu00230 Purine metabolism	1
mmu00020 Citrate cycle (TCA cycle)	1
mmu05135 Yersinia infection	1
mmu04930 Type II diabetes mellitus	1
mmu04080 Neuroactive ligand-receptor interaction	1
mmu04726 Serotonergic synapse	1
mmu04926 Relaxin signaling pathway	1
mmu05016 Huntington disease	1
mmu00240 Pyrimidine metabolism	1
mmu05213 Endometrial cancer	1
mmu01522 Endocrine resistance	1
mmu04140 Autophagy	1
mmu05031 Amphetamine addiction	1
mmu00480 Glutathione metabolism	1
mmu00630 Glyoxylate and dicarboxylate metabolism	1
mmu04218 Cellular senescence	1
mmu05033 Nicotine addiction	1
mmu04540 Gap junction	1
mmu00590 Arachidonic acid metabolism	1
mmu00980 Metabolism of xenobiotics by cytochrome P450	1
mmu04728 Dopaminergic synapse	1
mmu00830 Retinol metabolism	1
mmu04710 Circadian rhythm	1
mmu04810 Regulation of actin cytoskeleton	1
mmu04144 Endocytosis	1
mmu04933 AGE-RAGE signaling pathway in diabetic complications	1
mmu05145 Toxoplasmosis	1
mmu04014 Ras signaling pathway	1
mmu05230 Central carbon metabolism in cancer	1
mmu04120 Ubiquitin mediated proteolysis	1
mmu00250 Alanine, aspartate and glutamate metabolism	1
mmu05161 Hepatitis B	1
mmu05169 Epstein-Barr virus infection	1
mmu05212 Pancreatic cancer	1
mmu04664 Fc epsilon RI signaling pathway	1
mmu04979 Cholesterol metabolism	1
mmu04520 Adherens junction	1
mmu04371 Apelin signaling pathway	1
mmu05132 Salmonella infection	1
mmu05210 Colorectal cancer	1
mmu04740 Olfactory transduction	1
mmu00640 Propanoate metabolism	1
mmu05017 Spinocerebellar ataxia	1
mmu04922 Glucagon signaling pathway	1
mmu04217 Necroptosis	1
mmu00591 Linoleic acid metabolism	1
mmu04976 Bile secretion	1
mmu04670 Leukocyte transendothelial migration	1
mmu05146 Amoebiasis	1
mmu00140 Steroid hormone biosynthesis	1
mmu04114 Oocyte meiosis	1
mmu00760 Nicotinate and nicotinamide metabolism	1
mmu04720 Long-term potentiation	1
mmu04713 Circadian entrainment	1
mmu05219 Bladder cancer	1
mmu04666 Fc gamma R-mediated phagocytosis	1
mmu04928 Parathyroid hormone synthesis, secretion and action	1
mmu04714 Thermogenesis	1
mmu00983 Drug metabolism	1
mmu04920 Adipocytokine signaling pathway	1
mmu05170 Human immunodeficiency virus 1 infection	1
mmu00982 Drug metabolism	1
mmu04925 Aldosterone synthesis and secretion	1
mmu04350 TGF-beta signaling pathway	1
mmu05221 Acute myeloid leukemia	1
mmu04211 Longevity regulating pathway	1
mmu04923 Regulation of lipolysis in adipocytes	1
mmu04213 Longevity regulating pathway	1
mmu04360 Axon guidance	1
mmu05160 Hepatitis C	1
mmu05215 Prostate cancer	1
mmu04960 Aldosterone-regulated sodium reabsorption	1
mmu04510 Focal adhesion	1
mmu04910 Insulin signaling pathway	1
mmu03040 Spliceosome	1
mmu04915 Estrogen signaling pathway	1
mmu00564 Glycerophospholipid metabolism	1
mmu04152 AMPK signaling pathway	1
mmu05217 Basal cell carcinoma	1

## Sheet: KEGG_Males
KEGG Pathways	Number of altered genes in pathway
mmu01100 Metabolic pathways	8
mmu04150 mTOR signaling pathway	3
mmu04630 JAK-STAT signaling pathway	3
mmu04010 MAPK signaling pathway	3
mmu03320 PPAR signaling pathway	2
mmu04144 Endocytosis	2
mmu04020 Calcium signaling pathway	2
mmu05200 Pathways in cancer	2
mmu00140 Steroid hormone biosynthesis	2
mmu05221 Acute myeloid leukemia	2
mmu05206 MicroRNAs in cancer	2
mmu04710 Circadian rhythm	2
mmu04072 Phospholipase D signaling pathway	2
mmu00310 Lysine degradation	2
mmu04550 Signaling pathways regulating pluripotency of stem cells	2
mmu04976 Bile secretion	2
mmu04979 Cholesterol metabolism	2
mmu01210 2-Oxocarboxylic acid metabolism	1
mmu00120 Primary bile acid biosynthesis	1
mmu04012 ErbB signaling pathway	1
mmu01522 Endocrine resistance	1
mmu05226 Gastric cancer	1
mmu01200 Carbon metabolism	1
mmu00604 Glycosphingolipid biosynthesis	1
mmu05165 Human papillomavirus infection	1
mmu04151 PI3K-Akt signaling pathway	1
mmu01230 Biosynthesis of amino acids	1
mmu04520 Adherens junction	1
mmu04060 Cytokine-cytokine receptor interaction	1
mmu05230 Central carbon metabolism in cancer	1
mmu00220 Arginine biosynthesis	1
mmu04928 Parathyroid hormone synthesis, secretion and action	1
mmu04912 GnRH signaling pathway	1
mmu04015 Rap1 signaling pathway	1
mmu00620 Pyruvate metabolism	1
mmu04810 Regulation of actin cytoskeleton	1
mmu04915 Estrogen signaling pathway	1
mmu05215 Prostate cancer	1
mmu04068 FoxO signaling pathway	1
mmu00561 Glycerolipid metabolism	1
mmu04540 Gap junction	1
mmu04510 Focal adhesion	1
mmu05135 Yersinia infection	1
mmu05235 PD-L1 expression and PD-1 checkpoint pathway in cancer	1
mmu04080 Neuroactive ligand-receptor interaction	1
mmu05231 Choline metabolism in cancer	1
mmu04975 Fat digestion and absorption	1
mmu00564 Glycerophospholipid metabolism	1
mmu05224 Breast cancer	1
mmu00590 Arachidonic acid metabolism	1
mmu04977 Vitamin digestion and absorption	1
mmu05213 Endometrial cancer	1
mmu04120 Ubiquitin mediated proteolysis	1
mmu04740 Olfactory transduction	1
mmu01521 EGFR tyrosine kinase inhibitor resistance	1
mmu04933 AGE-RAGE signaling pathway in diabetic complications	1
mmu05163 Human cytomegalovirus infection	1
mmu05223 Non-small cell lung cancer	1
mmu05205 Proteoglycans in cancer	1
mmu05218 Melanoma	1
mmu04014 Ras signaling pathway	1
mmu04934 Cushing syndrome	1
mmu05219 Bladder cancer	1
mmu05212 Pancreatic cancer	1
mmu04978 Mineral absorption	1
mmu00830 Retinol metabolism	1
mmu05210 Colorectal cancer	1
mmu04270 Vascular smooth muscle contraction	1
mmu05160 Hepatitis C	1
mmu04713 Circadian entrainment	1
mmu05214 Glioma	1
mmu05204 Chemical carcinogenesis	1
mmu05202 Transcriptional misregulation in cancer	1
mmu04921 Oxytocin signaling pathway	1
mmu04066 HIF-1 signaling pathway	1
mmu05225 Hepatocellular carcinoma	1
mmu04926 Relaxin signaling pathway	1

## Sheet: Cyp2b inh
	Nonylphenol												DHA												AA												LA												ALA
-12
-11
-10	102.901	90.0467		106.888	102.213	97.9516
-9.52288
-9
-8.52288
-8	91.4215	85.51	82.3481	92.1089	81.8669	84.2728
-7.52288
-7	77.8114	60.9706	65.3011	63.9263	61.1768	68.2568
-6.52288	34.9876	44.6797	47.7041	38.4933	36.4311	40.0742
-6	5.49904	6.25516	3.09321	7.14875	3.78059	7.49244
-5.52288	1.85593	1.78719	4.26175	3.4369	2.95573	0
-5	0	0	0	0.274952	0.481166	0.068738
-4.52288
-4
-9													95.8266	96.8425	87.8693	123.986	124.797	147.679	78.4903	121.51	116.143	106.662	96.6732		78.4903		121.51				100.603	101.255	98.1575					82.8232	117.177	116.143	106.662	96.6732	95.8266	96.8425	87.8693				98.8298
-7													72.8012	76.1873	75.5947	143.46	160.662	146.706			82.1129	86.3456	78.1342		87.013			108.43	100.44	110.876	106.147	108.43	110.06					86.4242	56.1037	67.5527	53.0771	29.713	64.5052	44.7812	56.7172
-6.52288													85.753	84.9065	82.3669	74.6511	92.5024	74.6511	117.776	29.789	124.778	133.582	125.794		1.13636		6.98052	81.3631	87.8852	100.603	36.6868	114.137	81.5262				100.036	104.141	102.053	73.1398	73.4784	72.8858	77.5417	82.4515	72.8012				116.808
-6																81.1425	85.3619	69.7825	20.3734	55.1136	77.2877	87.1074	123.085		2.51623		0.974026	76.6346	80.3848	89.6788	82.5045	86.7438	79.4065				124.955*	131.6529*	148.2175*			34.8768	71.0234	72.1239	74.8328				68.621
-5.52288													56.7172	52.5692	59.68		55.1769	58.4226	9.65909	9.98377	53.4157	51.8073	44.5272		1.13636		0.568182	34.0779	39.1326	41.7414	22.3382	67.0145	81.5262				51.4944	81.0947	70.5077	64.5899	68.6532	59.0028	69.7537	71.1081					67.266
-5													7.19546	12.6979	31.7447	5.51769	14.9302	0	0	4.38312	0	6.17963	19.3008		0		0	25.2731	25.7623	19.8924	30.3277	42.0675	34.404				62.5135	48.2535	41.4836	45.797	0			26.9195	51.638				36.8049
-4.52288													0	0	0				0	1.37987	0	0	0		0		0	9.45704	6.19599	10.7614							11.2352	0	0	13.629	12.0206	0
-4													0	0	0				0	0	0	1.10048	0.846525		0		0	3.7502	2.60884	4.07631							0	0	0	0.169305	1.01583	0.169305
[truncated: 4 more columns]

## Sheet: oxylipins sample pos
Concentration of each compound in sample (ng/μL)
Sample Name	OEA			palmitoyl Etanolamide	AEA	DHEA	LEA			stearyl atialamyde (ceramid)			2AG trans1	docosatetraenoyl ethanolamide	ALEA	di-homo gamma LEA
MH_PooledQC_Liver	0.000211148			0.000290402	1.4392e-05	0.000105906	0.000249495			0.0016393			0.0009345	1.78313e-05	1.27695e-05	7.30917e-06
Cyp2b_null_F_Liver_6	3.24441e-05	5.23628e-05	0.548451	NA	6.53961e-06	NA	3.36715e-05	4.98572e-05	0.467958	0.00114266	0.000843007	0.964532	NA	NA	NA	NA
Cyp2b_null_F_Liver_7	0.000131476			NA	1.96216e-05	NA	0.000107909			0.000901778			NA	NA	NA	NA
Cyp2b_null_F_Liver_8	3.28621e-05			NA	NA	NA	NA			0.000705008			NA	NA	NA	NA
Cyp2b_null_F_Liver_9	3.28669e-05			NA	NA	NA	2.849e-05			0.000696446			NA	NA	NA	NA
Cyp2b_null_F_Liver_10	3.21651e-05			NA	NA	NA	2.93582e-05			0.000769144			NA	NA	NA	NA
hCYP2B6_F_Liver_11	3.73694e-05	3.52332e-05		NA	NA	NA	2.67607e-05	3.13655e-05		0.000945722	0.000838362		NA	NA	NA	NA
hCYP2B6_F_Liver_12	NA			NA	NA	NA	NA			0.000766286			NA	NA	NA	NA
hCYP2B6_F_Liver_13	NA			NA	NA	NA	2.33057e-05			0.000752517			NA	NA	NA	NA
hCYP2B6_F_Liver_14	2.1158e-05			NA	NA	NA	NA			0.000721479			NA	NA	NA	NA
hCYP2B6_F_Liver_15	4.71722e-05			NA	NA	NA	4.40302e-05			0.0010058			NA	NA	NA	NA
Cyp2b_null_M_liver_21	NA	3.12863e-05	0.361839	NA	NA	NA	NA	#DIV/0!	#DIV/0!	0.000673903	0.000753168	0.88875	NA	NA	NA	NA
Cyp2b_null_M_liver_22	NA			NA	NA	NA	NA			0.000710212			NA	NA	NA	NA
Cyp2b_null_M_liver_23	2.47592e-05			NA	NA	NA	NA			0.000923877			NA	NA	NA	NA
Cyp2b_null_M_liver_24	NA			NA	NA	NA	NA			0.000737396			NA	NA	NA	NA
Cyp2b_null_M_liver_25	3.78134e-05			NA	NA	NA	NA			0.000720454			NA	NA	NA	NA
hCYP2B6_M_Liver_26	4.59205e-05	4.09228e-05		NA	NA	NA	NA	#DIV/0!		0.000640481	0.000761552		NA	NA	NA	NA
hCYP2B6_M_Liver_27	3.59251e-05			NA	NA	NA	NA			0.000848263			NA	NA	NA	NA
hCYP2B6_M_Liver_28	NA			NA	NA	NA	NA			0.000834691			NA	NA	NA	NA
hCYP2B6_M_Liver_29	NA			NA	NA	NA	NA			0.000725791			NA	NA	NA	NA
hCYP2B6_M_Liver_30	NA			NA	NA	NA	NA			0.000758534			NA	NA	NA	NA
MH_PooledQC_Bat	1.84575e-05			0.000225722	3.92555e-06	4.23324e-06	1.64055e-05			0.000655407			0.00036118	3.56775e-06	1.16076e-06	3.13266e-06
Cyp2b_null_F_BAT_6	3.4218e-05	3.55667e-05	0.530887	NA	NA	NA	4.48884e-05	4.40241e-05	0.562151	0.000682621	0.000681305	0.997857	NA	NA	NA	NA
Cyp2b_null_F_BAT_7	NA			NA	NA	NA	2.67581e-05			0.00068934			NA	NA	NA	NA
Cyp2b_null_F_BAT_8	4.63712e-05			NA	NA	NA	7.76944e-05			0.000723529			NA	NA	NA	NA
Cyp2b_null_F_BAT_9	2.61111e-05			NA	NA	NA	4.66099e-05			0.000703539			NA	NA	NA	NA
Cyp2b_null_F_BAT_10	NA			NA	NA	NA	2.41697e-05			0.000607495			NA	NA	NA	NA
hCYP2B6_F_BAT_11	3.10656e-05	2.97022e-05		NA	NA	NA	4.66213e-05	5.52544e-05		0.00062542	0.000681399		NA	NA	NA	NA
hCYP2B6_F_BAT_12	2.20613e-05			NA	NA	NA	NA			0.000640515			NA	NA	NA	NA
hCYP2B6_F_BAT_13	1.93638e-05			NA	NA	NA	NA			0.000782482			NA	NA	NA	NA
hCYP2B6_F_BAT_14	4.6318e-05			NA	1.11236e-05	NA	8.97877e-05			0.000675707			NA	NA	NA	NA
hCYP2B6_F_BAT_15	NA			NA	NA	NA	2.93541e-05			0.000682869			NA	NA	NA	NA
Cyp2b_null_M_BAT_21	NA	3.02952e-05	0.672922	NA	NA	NA	NA	3.66895e-05	0.859227	0.000753255	0.000668095	0.691672	NA	NA	NA	NA
Cyp2b_null_M_BAT_22	4.18029e-05			NA	NA	NA	2.67634e-05			0.000670473			NA	NA	NA	NA
Cyp2b_null_M_BAT_23	2.70162e-05			NA	NA	NA	6.64696e-05			0.00059156			NA	NA	NA	NA
Cyp2b_null_M_BAT_24	2.20664e-05			NA	NA	NA	2.15792e-05			0.000693295			NA	NA	NA	NA
Cyp2b_null_M_BAT_25	NA			NA	NA	NA	3.19458e-05			0.000631893			NA	NA	NA	NA
hCYP2B6_M_BAT_26	NA	3.44407e-05		NA	NA	NA	1.2088e-05	3.41847e-05		0.000643514	0.000652964		NA	NA	NA	NA
hCYP2B6_M_BAT_27	4.05203e-05			NA	1.37357e-05	NA	5.95639e-05			0.000748169			NA	NA	NA	NA
hCYP2B6_M_BAT_28	NA			NA	NA	NA	4.31609e-05			0.000637126			NA	NA	NA	NA
hCYP2B6_M_BAT_29	2.8361e-05			NA	NA	NA	1.46719e-05			0.000626994			NA	NA	NA	NA
hCYP2B6_M_BAT_30	NA			NA	1.43914e-05	NA	4.14389e-05			0.000609019			NA	NA	NA	NA
MH_PooledQC_Serum	4.06689e-05			0.00185089	7.19655e-06	5.92875e-05	6.3888e-05			0.000673368			0.000449303	3.56775e-06	2.32394e-06	6.2675e-06
Cyp2b_null_F_Serum_6	2.11608e-05	2.77982e-05	0.628941	NA	NA	NA	1.38072e-05	2.11498e-05	0.463766	0.000651595	0.000648816	0.430441	NA	NA	NA	NA
Cyp2b_null_F_Serum_7	2.34117e-05			NA	NA	NA	2.24429e-05			0.00073412			NA	NA	1.16197e-06	NA
Cyp2b_null_F_Serum_8	4.83022e-05			NA	NA	NA	3.36743e-05			0.00074184			NA	NA	NA	NA
Cyp2b_null_F_Serum_9	1.83181e-05			NA	NA	NA	1.46746e-05			0.000543879			NA	NA	NA	NA
Cyp2b_null_F_Serum_10	NA			NA	NA	NA	NA			0.000572648			NA	NA	NA	NA
hCYP2B6_F_Serum_11	2.56592e-05	2.31448e-05		NA	NA	NA	NA	2.80603e-05		0.000605797	0.000610971		NA	NA	NA	NA
hCYP2B6_F_Serum_12	1.30542e-05			NA	NA	NA	NA			0.000650122			NA	NA	NA	NA
hCYP2B6_F_Serum_13	1.66577e-05			NA	NA	NA	1.9858e-05			0.000607031			NA	NA	NA	NA
hCYP2B6_F_Serum_14	4.5943e-05			NA	NA	NA	3.62627e-05			0.000654145			NA	NA	NA	NA
hCYP2B6_F_Serum_15	1.44097e-05			NA	NA	NA	NA			0.000537757			NA	NA	NA	NA
Cyp2b_null_M_Serum_21	2.1146e-05	4.12007e-05	0.917994	NA	NA	NA	NA	4.05762e-05	0.856317	0.000673803	0.000652927	0.699553	NA	NA	NA	NA
Cyp2b_null_M_Serum_22	5.89775e-05			NA	NA	NA	4.23e-05			0.000666049			NA	NA	NA	NA
Cyp2b_null_M_Serum_23	5.26968e-05			NA	NA	NA	5.17986e-05			0.000601932			NA	NA	NA	NA
Cyp2b_null_M_Serum_24	3.19822e-05			NA	2.22336e-05	NA	2.76298e-05			0.000688056			NA	NA	NA	NA
Cyp2b_null_M_Serum_25	NA			NA	NA	NA	NA			0.000634796			NA	NA	NA	NA
hCYP2B6_M_Serum_26	NA	4.24142e-05		NA	NA	NA	NA	3.84201e-05		0.000577987	0.000642094		NA	NA	NA	NA
hCYP2B6_M_Serum_27	2.47612e-05			NA	NA	NA	1.64028e-05			0.000606399			NA	NA	NA	NA
hCYP2B6_M_Serum_28	3.82059e-05			NA	NA	NA	5.52581e-05			0.000647508			NA	NA	NA	NA
hCYP2B6_M_Serum_29	4.95251e-05			NA	NA	NA	3.79894e-05			0.000692757			NA	NA	NA	NA
hCYP2B6_M_Serum_30	5.71646e-05			NA	NA	NA	4.40302e-05			0.000685818			NA	NA	NA	NA

## Sheet: STD4_pos
Sample Type	Component Name	Q1 (Da)	Q3 (Da)	Area	Area	Area	Area	Area	Area	Area	Area	Area	Area	Area		Avg Area	Conc. (ng/µL)	RF
Standard	OEA	326.4	62.1	669000	593000	516000	561000	551000	534000	526000	522000	520000	509000	505000		546000	0.0131	41700000
Standard	palmitoyl Etanolamide	300.4	62.1	60600	49600	45900	48300	45800	43800	43300	45200	46300	43200	43400		46800	0.1381	339000
Standard	AEA	348.4	62.1	4440000	4000000	3670000	3820000	3810000	3690000	3620000	3630000	3530000	3540000	3520000		3750000	0.1308	28700000
Standard	DHEA	372.4	62.1	709000	645000	630000	624000	626000	608000	595000	585000	565000	578000	564000		612000	0.1381	4430000
Standard	LEA	324.4	62	3590000	3200000	2930000	3050000	3010000	2940000	2910000	2910000	2860000	2790000	2810000		3000000	0.1381	21700000
Standard	stearyl atialamyde (ceramid)	328.4	62.1	1950000	1690000	1610000	1620000	1610000	1590000	1520000	1530000	1490000	1470000	1450000		1590000	0.1405	11300000
Standard	2AG trans1	379.4	135	26000	24700	22100	23200	23200	20800	22400	23500	20200	20000	20000		22400	0.0612	366000
Standard	docosatetraenoyl ethanolamide	376.59	62.1	831000	758000	685000	735000	742000	746000	711000	707000	698000	694000	687000		727000	0.1381	5260000
Standard	ALEA	322.4	62.1	2700000	2380000	2280000	2200000	2210000	2220000	2170000	2160000	2060000	2090000	2070000		2230000	0.1381	16200000
Standard	di-homo gamma LEA	350.4	62.1	2980000	2710000	2330000	2520000	2520000	2460000	2390000	2430000	2350000	2270000	2330000		2480000	0.1381	18000000
Standard	OEA			550732
Standard	palmitoyl Etanolamide			45753.8
Standard	AEA			3812207
Standard	DHEA			625917
Standard	LEA			3014011
Standard	stearyl atialamyde (ceramid)			1605711
Standard	2AG trans1			23194.9
Standard	2AG trans2			25627.2
Standard	docosatetraenoyl ethanolamide			742345
Standard	ALEA			2211081
Standard	di-homo gamma LEA			2517675
Standard	docosanoyl Ethanolamide			N/A
Standard	PGE2-EA			N/A
Standard	oxy-AEA			N/A
Standard	Oleamide			N/A
Standard	OEA			533880
Standard	palmitoyl Etanolamide			43799.9
Standard	AEA			3685727
Standard	DHEA			607728
Standard	LEA			2941101
Standard	stearyl atialamyde (ceramid)			1591983
Standard	2AG trans1			20846.3
Standard	2AG trans2			24384.3
Standard	docosatetraenoyl ethanolamide			746061
Standard	ALEA			2220214
Standard	di-homo gamma LEA			2464338
Standard	docosanoyl Ethanolamide			N/A
Standard	PGE2-EA			N/A
Standard	oxy-AEA			N/A
Standard	Oleamide			N/A
Standard	OEA			525978
Standard	palmitoyl Etanolamide			43272.2
Standard	AEA			3617749
Standard	DHEA			594589
Standard	LEA			2909954
Standard	stearyl atialamyde (ceramid)			1521000
Standard	2AG trans1			22363.4
Standard	2AG trans2			23208.5
Standard	docosatetraenoyl ethanolamide			710593
Standard	ALEA			2173818
Standard	di-homo gamma LEA			2393415
Standard	docosanoyl Ethanolamide			N/A
Standard	PGE2-EA			N/A
Standard	oxy-AEA			N/A
Standard	Oleamide			N/A
Standard	OEA			521864
Standard	palmitoyl Etanolamide			45172.8
Standard	AEA			3633741
Standard	DHEA			585332
Standard	LEA			2913280
Standard	stearyl atialamyde (ceramid)			1528875
Standard	2AG trans1			23489.4
Standard	2AG trans2			22824.7
Standard	docosatetraenoyl ethanolamide			706696
Standard	ALEA			2164610
Standard	di-homo gamma LEA			2425616
Standard	docosanoyl Ethanolamide			N/A
Standard	PGE2-EA			N/A
Standard	oxy-AEA			N/A
Standard	Oleamide			N/A
Standard	OEA			519968
Standard	palmitoyl Etanolamide			46341.6
Standard	AEA			3534333
Standard	DHEA			565259
Standard	LEA			2858248
Standard	stearyl atialamyde (ceramid)			1489704
Standard	2AG trans1			20181
Standard	2AG trans2			22881.4
Standard	docosatetraenoyl ethanolamide			698255
Standard	ALEA			2057029
Standard	di-homo gamma LEA			2350181
Standard	docosanoyl Ethanolamide			N/A
Standard	PGE2-EA			N/A
Standard	oxy-AEA			N/A
Standard	Oleamide			N/A
Standard	OEA			508743
Standard	palmitoyl Etanolamide			43187
Standard	AEA			3543435
Standard	DHEA			578373
Standard	LEA			2794808
Standard	stearyl atialamyde (ceramid)			1466840
Standard	2AG trans1			19957.4
Standard	2AG trans2			21065.8
Standard	docosatetraenoyl ethanolamide			694130
Standard	ALEA			2085257
Standard	di-homo gamma LEA			2266494
Standard	docosanoyl Ethanolamide			N/A
Standard	PGE2-EA			N/A
Standard	oxy-AEA			N/A
Standard	Oleamide			N/A
Standard	OEA			505495
Standard	palmitoyl Etanolamide			43406.7
Standard	AEA			3519366
Standard	DHEA			563605
Standard	LEA			2811325
Standard	stearyl atialamyde (ceramid)			1445605
Standard	2AG trans1			20047.8
Standard	2AG trans2			23335.4
Standard	docosatetraenoyl ethanolamide			686526
Standard	ALEA			2067201
Standard	di-homo gamma LEA			2328563
Standard	docosanoyl Ethanolamide			N/A
Standard	PGE2-EA			N/A
Standard	oxy-AEA			N/A
Standard	Oleamide			N/A
Standard	OEA			956.937
Standard	palmitoyl Etanolamide			177.056
Standard	AEA			581.529
Standard	DHEA			18.7527
Standard	LEA			262.695
Standard	stearyl atialamyde (ceramid)			7982.47
Standard	2AG trans1			196.079
Standard	2AG trans2			67.0064
Standard	docosatetraenoyl ethanolamide			37.5447
Standard	ALEA			56.2777
Standard	di-homo gamma LEA			56.317
Standard	docosanoyl Ethanolamide			N/A
Standard	PGE2-EA			N/A
Standard	oxy-AEA			N/A
Standard	Oleamide			18.7723

## Sheet: oxylipins sample neg
	Concentration of each compound in sample (ng/μL)
Sample Name	9,10 DIHOME	PGE2	20 HETE	9 HETE	14,15 DHET	12 HETE	11,12 DHET	5,6 DHET	TBX2	12,13 EpOME/ 13 HODE	PGF2a	14,15 EET	8,9 EET	11,12 EET	LTB4	8,9 DHET	13 KODE	13 HpODE	9 HpODE trans1	9 HODE trans1	Resolvin D3	Resolvin E1 trans1	Resolvin D1	9 HOTrE trans1	13 HOTrE	Resolvin D2	Isoprostane tran2
MH_PooledQC_Liver	0.00652286	0.0179491	0.440288	0.0472228	0.0112206	0.00476966	0.0902684	0.00554969	0.00524752	0.0271502	0.141897	0.00220945	0.00667904	0.019947	0.0415034	0.0285735	0.025478	0.00167369	0.100437	0.105764	0.000499159	0.0022191	0.00588239	0.00234137	0.0230058	0.00652129	0.00102505
Cyp2b_null_F_Liver_6	0.00104897	NA	NA	0.0311637	0.00132982	0.00151582	0.00730618	0.000925661	0.000736938	NA	-0.0179699	0.000392195	NA	0.00383036	0.00118588	NA	0.00223555	NA	0.0154368	0.0150415	NA	NA	NA	0.000956382	NA	NA	0.00309431
Cyp2b_null_F_Liver_7	0.00519373	NA	NA	0.0119343	0.00493598	0.00452622	0.0537504	0.00349696	0.00235662	NA	0.132157	0.00237137	NA	0.0146114	0.0653173	NA	0.0221981	0.00655846	0.0826922	0.0841365	NA	0.00210936	NA	0.0011743	NA	NA	0.0218091
Cyp2b_null_F_Liver_8	NA	0.00141882	NA	0.00644731	NA	1.8484e-05	NA	9.85998e-05	NA	NA	NA	NA	NA	0.000214562	0.00355992	NA	0.000161178	NA	0.0213562	0.00101582	NA	NA	NA	NA	NA	NA	5.90399e-05
Cyp2b_null_F_Liver_9	0.00252847	NA	NA	0.00107453	0.00336148	0.00347524	0.0249495	0.00191478	0.00145772	NA	0.0448698	0.000636687	NA	0.00939657	NA	NA	0.00547655	0.00346007	0.0307825	0.0349614	NA	NA	NA	0.000923325	NA	NA	0.00642488
Cyp2b_null_F_Liver_10	0.00219847	NA	NA	0.00322469	0.00347921	0.00412223	0.0298398	0.00161843	0.00222966	0.0207049	0.0526412	0.000949117	0.00560859	0.0107909	NA	NA	0.00643376	0.000328298	0.0315913	0.0379621	NA	0.00162233	NA	NA	NA	NA	0.00863972
hCYP2B6_F_Liver_11	0.00221881	NA	NA	0.0161186	0.00334649	0.00454743	0.0310427	0.00167575	0.00205289	0.0190156	0.0530833	0.000881759	NA	0.00830867	NA	NA	0.00571729	0.00264965	0.0422516	0.038041	NA	0.00137524	NA	NA	NA	NA	0.0076864
hCYP2B6_F_Liver_12	NA	NA	NA	0.00107446	NA	NA	NA	NA	NA	NA	0.000536532	3.53738e-06	0.0074793	0.000193127	NA	NA	0.000151044	NA	0.0226642	0.000504432	NA	NA	NA	NA	NA	NA	0.000182555
hCYP2B6_F_Liver_13	NA	NA	NA	0.00214905	7.41369e-05	NA	NA	NA	NA	NA	NA	1.92058e-05	NA	0.000150185	NA	NA	0.000177971	NA	0.0305593	0.000670199	NA	NA	NA	NA	NA	NA	0.000203456
hCYP2B6_F_Liver_14	NA	NA	NA	0.00752167	0.000505494	0.000184846	NA	NA	NA	NA	0.00201404	2.31567e-05	NA	0.000236026	NA	NA	0.000224656	NA	0.0222778	0.00066566	NA	NA	NA	NA	NA	NA	0.000365037
hCYP2B6_F_Liver_15	0.00198983	NA	NA	0.0032242	0.00282875	0.00404834	0.0255929	0.00153331	0.00117202	NA	0.05659	0.0009356	NA	0.00822119	NA	NA	0.00641109	NA	0.0461698	0.040278	NA	0.000585696	NA	0.00116226	NA	NA	0.00819839
Cyp2b_null_M_liver_21	NA	NA	NA	0.00107453	NA	NA	NA	NA	NA	NA	NA	1.86191e-05	NA	NA	NA	NA	0.0001472	NA	0.0305786	0.000617133	NA	NA	NA	NA	NA	NA	0.000313917
Cyp2b_null_M_liver_22	0.000618305	NA	NA	0.00966442	NA	0.000813355	NA	NA	0.000343907	NA	0.00924333	0.000143539	0.00560871	0.0015342	NA	NA	0.000991854	NA	0.0271078	0.00691783	NA	NA	NA	NA	NA	NA	0.00142284
Cyp2b_null_M_liver_23	0.000714643	NA	NA	0.00859672	0.00106941	0.000796856	0.00515368	0.000665466	0.000529553	NA	0.0119973	0.00014656	0.0168302	0.00160409	NA	NA	0.000739792	NA	0.017651	0.00825136	NA	NA	NA	NA	NA	NA	0.00146095
Cyp2b_null_M_liver_24	0.000133965	0.0020768	NA	0.0053724	NA	0.000166364	NA	NA	6.31854e-05	NA	NA	2.2238e-05	NA	0.000292245	NA	NA	0.000398955	NA	0.0195573	0.00136855	NA	NA	NA	NA	NA	NA	0.00018807
Cyp2b_null_M_liver_25	0.000467444	NA	NA	0.00537244	0.000603581	0.00144183	0.00660111	0.000326004	0.000442235	NA	0.00809035	0.000105632	NA	0.00145923	NA	NA	0.00108461	NA	0.0359014	0.00521697	NA	NA	NA	NA	NA	NA	0.00100733
hCYP2B6_M_Liver_26	0.00261827	NA	NA	0.0214925	0.00547179	0.00456586	0.0232176	0.00197052	0.00393727	0.0123277	0.0541126	0.000890476	NA	0.0108366	NA	NA	0.00531758	NA	0.0321575	0.0368065	NA	NA	NA	0.000748455	NA	NA	0.00945686
hCYP2B6_M_Liver_27	0.00298184	NA	NA	0.0171938	0.00496405	0.00776382	0.0305351	0.00194851	0.00287318	NA	0.0568804	0.000945086	NA	0.0128665	NA	NA	0.00588127	NA	0.0369066	0.0480935	NA	NA	NA	0.00141982	NA	NA	0.008671
hCYP2B6_M_Liver_28	0.000179958	NA	NA	0.00214735	0.000576081	0.000536053	0.0051197	0.000422684	0.000136543	NA	0.00585812	7.20729e-05	NA	0.00092269	NA	NA	0.000716574	NA	0.0152564	0.00305257	NA	NA	NA	NA	NA	NA	0.000799669
hCYP2B6_M_Liver_29	NA	NA	NA	0.00644683	NA	NA	NA	NA	5.1655e-05	NA	NA	4.09429e-05	NA	0.000193139	NA	NA	0.000398978	NA	0.0198913	0.00162471	NA	NA	NA	NA	NA	NA	0.000313574
hCYP2B6_M_Liver_30	NA	NA	NA	0.0085976	NA	9.22977e-05	NA	NA	NA	NA	0.000292532	NA	NA	NA	NA	NA	NA	NA	0.0139518	0.00066934	NA	NA	NA	NA	NA	NA	0.000163545
MH_PooledQC_Bat	0.000181235	NA	NA	0.00214771	NA	NA	NA	NA	0.000110315	NA	0.00616306	1.78956e-05	NA	0.000429171	NA	NA	0.000480286	NA	0.0203726	0.00227754	NA	NA	NA	NA	NA	NA	0.00021852
Cyp2b_null_F_BAT_6	0.000714979	NA	NA	0.0042958	NA	0.000665468	NA	NA	8.89608e-05	NA	0.0185631	6.20696e-05	NA	0.000710535	NA	NA	0.00173599	NA	0.0269091	0.0112904	NA	NA	NA	NA	NA	NA	0.000900582
Cyp2b_null_F_BAT_7	0.000340128	NA	NA	0.0139684	NA	0.000573097	NA	NA	0.000111606	NA	0.0123843	6.7721e-05	NA	0.00120341	NA	NA	0.00188254	NA	0.0373365	0.00792898	NA	NA	NA	NA	NA	NA	0.000939389
Cyp2b_null_F_BAT_8	0.000483592	NA	NA	0.00535968	NA	0.000621195	0.0158938	NA	0.000257667	NA	0.012795	9.01493e-05	NA	0.00245299	NA	NA	0.00311821	NA	0.0347716	0.0121425	NA	NA	NA	NA	NA	NA	0.000881291
Cyp2b_null_F_BAT_9	0.000443498	NA	NA	0.00214892	NA	0.000295811	NA	NA	NA	NA	0.00606964	3.18383e-05	NA	0.000504308	NA	NA	0.000809573	NA	0.0270872	0.00602628	NA	NA	NA	NA	NA	NA	0.000241504
Cyp2b_null_F_BAT_10	0.000771505	NA	NA	0.00429699	NA	0.000363355	NA	NA	0.000208161	NA	0.0161754	3.20173e-05	0.00374074	0.00108365	NA	NA	0.00153048	NA	0.013354	0.0110063	NA	NA	NA	NA	NA	NA	0.000397861
hCYP2B6_F_BAT_11	0.000631157	0.00498177	NA	0.00429569	NA	NA	NA	NA	0.000111599	NA	0.0120002	4.74485e-05	NA	0.000783234	NA	NA	0.00161144	NA	0.0198086	0.0110244	NA	NA	NA	NA	NA	NA	0.000504602
hCYP2B6_F_BAT_12	0.000307782	0.00131651	NA	0.0139687	NA	0.000129391	NA	NA	NA	NA	0.00719199	1.31393e-05	0.0373699	0.000354104	NA	NA	0.000344735	NA	0.0349673	0.00381263	NA	NA	NA	NA	NA	NA	0.000181467
hCYP2B6_F_BAT_13	0.000489947	NA	NA	0.00214988	NA	0.000651901	NA	0.000193835	0.000157334	NA	0.0111671	8.84446e-05	NA	0.00177025	NA	NA	0.00154555	NA	0.025969	0.00918422	NA	NA	NA	0.00059329	NA	NA	0.000497745
hCYP2B6_F_BAT_14	0.00207483	NA	NA	0.0268657	0.00156082	0.000223818	0.0236325	0.000683213	0.000381849	NA	0.0558219	0.000328502	NA	0.00595507	NA	NA	0.00688523	0.00473623	0.0507204	0.0383372	NA	NA	NA	0.00217679	NA	NA	0.00296574
hCYP2B6_F_BAT_15	0.000450766	0.00462007	NA	0.0128956	NA	0.000332741	NA	NA	NA	NA	0.00963439	2.27654e-05	NA	0.000318168	NA	NA	0.00115085	NA	0.0344946	0.00653972	1.9649e-05	NA	NA	NA	NA	NA	0.000305979
Cyp2b_null_M_BAT_21	NA	NA	NA	0.0257895	NA	9.24199e-05	NA	NA	NA	NA	0.00172439	NA	NA	NA	NA	NA	NA	NA	0.0249016	0.000201254	NA	NA	NA	NA	NA	NA	NA
Cyp2b_null_M_BAT_22	0.00024769	NA	NA	0.00107494	NA	0.000166399	0.00650142	NA	NA	NA	0.00759998	2.842e-05	NA	0.000795619	NA	NA	0.000836694	NA	0.0145111	0.00333273	NA	NA	NA	NA	NA	NA	0.000305989
Cyp2b_null_M_BAT_23	0.000359877	0.00193314	NA	0.00859601	NA	0.000661617	0.00826526	NA	NA	NA	0.0110856	4.09388e-05	NA	0.00150213	NA	NA	0.000976152	NA	0.0248008	0.00691159	NA	NA	NA	0.000791598	NA	NA	0.000338088
Cyp2b_null_M_BAT_24	0.000257636	NA	NA	0.0204164	NA	0.000480612	0.00548534	NA	NA	NA	0.00548202	3.08188e-05	NA	0.000697497	NA	NA	0.000631802	NA	0.0154131	0.00383943	NA	NA	NA	NA	NA	NA	0.000263081
Cyp2b_null_M_BAT_25	0.000649996	NA	NA	0.00107409	NA	0.00082427	0.0121505	NA	0.000161545	NA	0.0177896	0.000109667	NA	0.00180848	NA	NA	0.00245323	NA	0.0281211	0.0123099	NA	0.00130591	NA	0.000362798	NA	NA	0.00106632
hCYP2B6_M_BAT_26	0.000209144	0.00233516	NA	0.0268644	NA	0.000443644	0.00510963	NA	2.84689e-05	NA	0.00275825	NA	NA	0.000815443	NA	NA	0.000465023	NA	0.0252541	0.00203134	NA	0.00273944	NA	NA	NA	NA	0.000381075
hCYP2B6_M_BAT_27	0.000920787	NA	NA	0.00322483	NA	0.000591475	0.0151742	NA	0.000180255	NA	0.0209467	0.000117748	NA	0.00172326	NA	NA	0.00211434	NA	0.0234306	0.0167761	NA	0.00316973	NA	NA	NA	NA	0.000756456
hCYP2B6_M_BAT_28	0.000642785	NA	NA	0.00214905	NA	0.000480587	0.00843548	NA	0.000204588	NA	0.016213	6.36883e-05	NA	0.00151273	NA	NA	0.00121654	NA	0.0292224	0.0122713	NA	0.0036785	NA	NA	NA	NA	0.000568472
hCYP2B6_M_BAT_29	NA	0.00387033	NA	0.00536791	NA	7.39188e-05	NA	NA	NA	NA	NA	NA	NA	NA	NA	NA	0.000116221	NA	0.025958	0.000546634	NA	0.00352185	NA	NA	NA	NA	NA
hCYP2B6_M_BAT_30	0.00036074	NA	NA	0.00752328	NA	1.84851e-05	0.0113825	NA	9.54429e-05	NA	0.0071295	3.35839e-05	NA	0.00177042	NA	NA	0.00182662	NA	0.0272705	0.00464358	NA	0.0036392	NA	NA	NA	NA	0.000347932
MH_PooledQC_Serum	0.000242201	0.00330205	0.0475838	0.00322179	0.000590837	0.00194098	0.0431822	0.000116179	0.000183968	0.00517988	0.00452822	8.61745e-06	0.0261771	0.00507509	0.00356032	0.00482952	0.000596527	0.000328645	0.0360381	0.00215707	0.000206321	0.00414853	0.00057424	0.000395756	0.00278161	0.00180509	8.91841e-05
Cyp2b_null_F_Serum_6	0.00015459	0.010641	NA	0.00214892	NA	0.000178822	0.0114779	NA	6.56202e-05	NA	0.00458031	NA	NA	0.00184774	NA	NA	0.000213049	NA	0.0338989	0.000969074	NA	0.00293505	NA	NA	NA	NA	NA
Cyp2b_null_F_Serum_7	NA	0.0027376	NA	0.0311642	NA	0.000675382	0.0223655	NA	NA	NA	0.00364938	8.83008e-06	NA	0.0024678	NA	NA	0.000437701	NA	0.0321052	0.00162068	NA	0.00266328	NA	NA	NA	NA	NA
Cyp2b_null_F_Serum_8	0.000123691	NA	NA	0.00537277	NA	0.000708641	0.0239413	NA	0.000154259	NA	0.00492628	NA	NA	0.00302564	NA	NA	0.0005888	NA	0.0352485	0.00128565	NA	0.00316044	NA	NA	NA	NA	NA
Cyp2b_null_F_Serum_9	NA	0.00588632	NA	0.00107494	NA	0.000406659	0.00968841	NA	8.71518e-05	NA	NA	8.38806e-06	NA	0.00138949	NA	NA	0.000375739	NA	0.0211539	0.000910642	NA	0.00236193	NA	NA	NA	NA	NA
Cyp2b_null_F_Serum_10	0.000216443	0.00425722	NA	0.00214905	NA	0.000446903	0.00968962	NA	NA	NA	0.003924	NA	NA	0.000826189	NA	NA	0.000302138	NA	0.0233036	0.000831763	NA	0.00351985	NA	NA	NA	NA	NA
hCYP2B6_F_Serum_11	0.000486671	NA	NA	0.00214892	NA	0.00232912	0.0506486	NA	0.000217993	NA	0.00894805	3.60117e-05	NA	7.50442e-05	NA	NA	0.00128603	NA	0.021934	0.00648787	NA	0.00293519	NA	0.000626621	NA	NA	0.000345256
hCYP2B6_F_Serum_12	0.000561659	NA	NA	0.00967029	NA	0.00156965	0.042074	NA	0.000188808	NA	0.009493	2.42399e-05	NA	0.00649233	NA	NA	0.00135959	NA	0.045247	0.00607245	NA	0.0028562	NA	NA	NA	NA	0.000238578
hCYP2B6_F_Serum_13	0.000340121	NA	NA	0.00107446	NA	0.000392023	0.0202794	NA	0.000105682	NA	0.00417704	3.26436e-05	NA	0.00301505	NA	NA	0.0012783	NA	0.0273257	0.00365229	NA	0.00598781	NA	NA	NA	NA	0.00029741
hCYP2B6_F_Serum_14	0.000233496	NA	NA	0.00322352	NA	0.000739392	0.0197733	NA	NA	NA	0.00473946	3.2354e-05	NA	0.00274644	NA	NA	0.000976093	NA	0.0220269	0.00360159	NA	0.00481267	NA	NA	NA	NA	0.000343238
hCYP2B6_F_Serum_15	0.000102907	NA	NA	0.0214908	NA	0.000618237	0.0157604	NA	NA	NA	NA	2.02128e-05	NA	0.00224228	NA	NA	0.000356365	NA	0.0313175	0.00143933	NA	0.00500927	NA	NA	NA	NA	NA
Cyp2b_null_M_Serum_21	0.000113648	NA	NA	0.00107453	NA	0.000443635	0.00727978	NA	NA	NA	NA	NA	0.0093439	0.00173875	NA	NA	0.000774705	NA	0.0255219	0.00156937	NA	0.00317013	NA	NA	NA	NA	0.000174531
Cyp2b_null_M_Serum_22	NA	0.00401362	NA	0.00322435	NA	0.000376216	0.0171814	NA	NA	NA	NA	1.20521e-05	NA	0.0020708	NA	NA	0.000569395	NA	0.0224679	0.0011998	NA	0.00363956	NA	NA	NA	NA	NA
Cyp2b_null_M_Serum_23	0.000217905	NA	NA	0.00107453	NA	0.000806062	0.0349479	NA	NA	NA	0.00453235	2.78634e-05	NA	0.00445286	NA	NA	0.000794053	NA	0.0336501	0.00340638	NA	0.000703195	NA	NA	NA	NA	0.000309167
Cyp2b_null_M_Serum_24	0.000121938	0.00253236	NA	0.00752136	NA	0.000545421	0.0210697	NA	NA	NA	NA	1.32735e-05	NA	0.00186697	NA	NA	0.000360437	NA	0.0240653	0.000408096	NA	0.00404252	NA	NA	NA	NA	0.000183736
Cyp2b_null_M_Serum_25	NA	0.00385778	NA	0.00644696	NA	7.39404e-05	0.00767861	NA	NA	NA	0.00189745	1.08843e-05	NA	0.000783325	NA	NA	0.000298247	NA	0.0215628	0.00108428	NA	0.0048138	NA	NA	NA	NA	NA
hCYP2B6_M_Serum_26	0.000216932	0.00283942	NA	0.00966033	NA	0.0018301	0.0442385	NA	0.000226309	NA	0.00638742	4.2778e-05	NA	0.0058477	NA	NA	0.00130148	NA	0.0274293	0.00437788	NA	0.00290687	NA	NA	NA	NA	0.000324473
hCYP2B6_M_Serum_27	NA	0.00207707	NA	0.00429804	NA	0.00116513	NA	NA	NA	NA	NA	NA	0.239613	NA	NA	NA	NA	0.0101795	NA	NA	0.00104138	NA	NA	NA	NA	NA	NA
hCYP2B6_M_Serum_28	0.00076312	NA	NA	0.0235859	NA	0.00683993	0.137236	NA	0.000338271	0.0212219	0.0218865	0.000119757	NA	0.0208374	NA	NA	0.00453194	NA	0.0403272	0.0128303	NA	0.00413484	NA	NA	NA	NA	0.000764681
hCYP2B6_M_Serum_29	0.000101267	0.00685491	NA	0.00107453	NA	0.000813418	0.0128578	NA	0.000113241	NA	0.00417816	2.28359e-05	NA	0.00284344	NA	NA	0.00081405	NA	0.0385677	0.00284263	NA	0.00406701	NA	NA	NA	NA	0.000358729
hCYP2B6_M_Serum_30	0.00016164	0.00131651	NA	0.0128931	NA	NA	0.0121702	NA	0.000109156	NA	0.00372644	NA	NA	0.00218886	NA	NA	0.000344718	NA	0.0129476	0.00133413	NA	0.00434406	NA	NA	NA	NA	0.000191921

[truncated: 6 more sheets: qPCR, STD4_neg, oxylipin conc to %, Percent, Fig 6 underlying data, Weights and Serum Data]
